# Supplementary material for: Ethyl 4-(5-bromo-1H-indol-3-yl)-2,6,6-trimethyl-5-oxo-1,4,5,6,7,8-hexa­hydro­quinoline-3-carboxyl­ate
Source: Acta Crystallogr Sect E Struct Rep Online. 2012 Nov 24;68(Pt 12):o3404–5. doi: 10.1107/S1600536812046909 (PMC3588994; doi:10.1107/S1600536812046909)
Supplement: Supplementary file 1 [file e-68-o3404-sup1.cif]

##############################################################################
#                                                                            #
# This CIF contains the data in a paper accepted for publication in          #
# Acta Crystallographica Section E. It conforms to the requirements of       #
# Notes for Authors for Acta Crystallographica Section E, and has been       #
# peer reviewed under the auspices of the IUCr Commission on Journals.       #
#                                                                            #
# Full details of the Crystallographic Information File format               #
# are given in the paper "The Crystallographic Information File (CIF):       #
# a New Standard Archive File for Crystallography" by S. R. Hall, F. H.      #
# Allen and I. D. Brown [Acta Cryst. (1991), A47, 655-685].                  #
#                                                                            #
# The current version of the core CIF dictionary is obtainable from          #
# ftp://ftp.iucr.org/pub/cif_core.dic.                                       #
#                                                                            #
# Software is freely available for graphical display of the structure(s)     #
# in this CIF. For information consult the CIF software page                 #
# http://www.iucr.org/resources/cif/software.                                #
#                                                                            #
# This file may be used for bona fide research purposes within the           #
# scientific community so long as proper attribution is given to the journal # 
# article from which it was obtained.                                        #
#                                                                            #
##############################################################################
data_I
_audit_creation_method     SHELXL-97
_chemical_name_systematic
;
Ethyl 4-(5-bromo-1<i>H</i>-indol-3-yl)-2,6,6-trimethyl-5-oxo-1,4,5,6,7,8-
hexahydroquinoline-3-carboxylate
;
_chemical_name_common     ?
_chemical_formula_moiety     'C23 H25 Br N2 O3'
_chemical_formula_sum     'C23 H25 Br N2 O3'
_chemical_formula_iupac     'C23 H25 Br N2 O3'
_chemical_formula_weight     457.36
_chemical_melting_point     ?
_symmetry_cell_setting     monoclinic
_symmetry_space_group_name_H-M     'P 21/c'
_symmetry_space_group_name_Hall     '-P 2ybc'
loop_
    _symmetry_equiv_pos_as_xyz
    'x, y, z'
    '-x, y+1/2, -z+1/2'
    '-x, -y, -z'
    'x, -y-1/2, z-1/2'
_cell_length_a     14.0044(6)
_cell_length_b     16.8802(5)
_cell_length_c     18.8341(7)
_cell_angle_alpha     90.00
_cell_angle_beta     105.582(4)
_cell_angle_gamma     90.00
_cell_volume     4288.7(3)
_cell_formula_units_Z     8
_cell_measurement_reflns_used     6306
_cell_measurement_theta_min     3.2734
_cell_measurement_theta_max     75.5359
_cell_measurement_temperature     123(2)
_exptl_crystal_description     irregular
_exptl_crystal_colour     colorless
_exptl_crystal_size_max     0.8252
_exptl_crystal_size_mid     0.6926
_exptl_crystal_size_min     0.4775
_exptl_crystal_density_diffrn     1.417
_exptl_crystal_density_meas     ?
_exptl_crystal_density_method     'not measured'
_exptl_crystal_F_000     1888
_exptl_absorpt_coefficient_mu     2.825
_exptl_absorpt_correction_type     analytical
_exptl_absorpt_process_details
     '[(Clark & Reid, 1995) implemented in <i>CrysAlis RED</i> (Agilent (2011)]'
_exptl_absorpt_correction_T_min     0.270
_exptl_absorpt_correction_T_max     0.514
_exptl_special_details
;
The crystals were very fragile. On cutting the crystals shattered
so the smallest viable crystal was selected and an incident collimator of 1.0
 mm was used.
Analytical numeric absorption correction using a multifaceted
crystal model (Clark & Reid, 1995).
;
_diffrn_ambient_temperature     123(2)
_diffrn_radiation_type     CuK\a
_diffrn_radiation_wavelength     1.54184
_diffrn_radiation_source     'Enhance (Cu) X-ray Source'
_diffrn_radiation_monochromator     graphite
_diffrn_measurement_device_type     'Agilent Xcalibur (Ruby, Gemini)'
_diffrn_measurement_method     '\w scans'
_diffrn_detector_area_resol_mean     10.5081
_diffrn_reflns_number     17300
_diffrn_reflns_av_R_equivalents     0.0383
_diffrn_reflns_av_sigmaI/netI     0.0441
_diffrn_reflns_theta_min     3.58
_diffrn_reflns_theta_max     75.72
_diffrn_reflns_theta_full     67.50
_diffrn_measured_fraction_theta_max     0.966
_diffrn_measured_fraction_theta_full     0.994
_diffrn_reflns_limit_h_min     -17
_diffrn_reflns_limit_h_max     16
_diffrn_reflns_limit_k_min     -18
_diffrn_reflns_limit_k_max     21
_diffrn_reflns_limit_l_min     -23
_diffrn_reflns_limit_l_max     22
_diffrn_standards_number     ?
_diffrn_standards_interval_count     ?
_diffrn_standards_interval_time     ?
_diffrn_standards_decay_%     ?
_refine_special_details
;
Refinement of <i>F</i>^2^ against ALL reflections. The weighted <i>R</i>-factor
<i>wR</i> and goodness of fit <i>S</i> are based on <i>F</i>^2^, conventional
<i>R</i>-factors <i>R</i> are based on <i>F</i>, with <i>F</i> set to zero for
negative <i>F</i>^2^. The threshold expression of <i>F</i>^2^ >
\s(<i>F</i>^2^) is used only for calculating <i>R</i>-factors(gt) <i>etc</i>.
and is not relevant to the choice of reflections for refinement.
<i>R</i>-factors based on <i>F</i>^2^ are statistically about twice as large
as those based on <i>F</i>, and <i>R</i>- factors based on ALL data will be
even larger.
;
_reflns_number_total     8621
_reflns_number_gt     7227
_reflns_threshold_expression     I>2sigma(I)
_refine_ls_structure_factor_coef     Fsqd
_refine_ls_matrix_type     full
_refine_ls_R_factor_all     0.0681
_refine_ls_R_factor_gt     0.0580
_refine_ls_wR_factor_gt     0.1495
_refine_ls_wR_factor_ref     0.1590
_refine_ls_goodness_of_fit_ref     1.021
_refine_ls_restrained_S_all     1.021
_refine_ls_number_reflns     8621
_refine_ls_number_parameters     531
_refine_ls_number_restraints     0
_refine_ls_hydrogen_treatment     constr
_refine_ls_weighting_scheme     calc
_refine_ls_weighting_details
         'calc w=1/[\s^2^(Fo^2^)+(0.0780P)^2^+4.2146P] where P=(Fo^2^+2Fc^2^)/3'
_atom_sites_solution_hydrogens     geom
_atom_sites_solution_primary     direct
_atom_sites_solution_secondary     difmap
_refine_ls_shift/su_max     0.001
_refine_ls_shift/su_mean     0.000
_refine_diff_density_max     1.309
_refine_diff_density_min     -1.009
_refine_ls_extinction_method     none
_refine_ls_extinction_coef     ?
loop_
    _atom_type_symbol
    _atom_type_description
    _atom_type_scat_dispersion_real
    _atom_type_scat_dispersion_imag
    _atom_type_scat_source
    'C' 'C' 0.0181 0.0091
                         'International Tables Vol C Tables 4.2.6.8 and 6.1.1.4'
    'H' 'H' 0.0000 0.0000
                         'International Tables Vol C Tables 4.2.6.8 and 6.1.1.4'
    'N' 'N' 0.0311 0.0180
                         'International Tables Vol C Tables 4.2.6.8 and 6.1.1.4'
    'O' 'O' 0.0492 0.0322
                         'International Tables Vol C Tables 4.2.6.8 and 6.1.1.4'
    'Br' 'Br' -0.6763 1.2805
                         'International Tables Vol C Tables 4.2.6.8 and 6.1.1.4'
_computing_data_collection
;
CrysAlis PRO (Agilent, 2011)
;
_computing_cell_refinement
;
CrysAlis PRO (Agilent, 2011)
;
_computing_data_reduction
;
CrysAlis PRO (Agilent, 2011)
;
_computing_structure_solution     'SHELXS97 (Sheldrick, 2008)'
_computing_structure_refinement     'SHELXL97 (Sheldrick, 2008)'
_computing_molecular_graphics     'SHELXTL (Sheldrick, 2008)'
_computing_publication_material     'SHELXTL (Sheldrick, 2008)'
loop_
    _atom_site_type_symbol
    _atom_site_label
    _atom_site_fract_x
    _atom_site_fract_y
    _atom_site_fract_z
    _atom_site_U_iso_or_equiv
    _atom_site_adp_type
    _atom_site_calc_flag
    _atom_site_refinement_flags
    _atom_site_occupancy
    _atom_site_symmetry_multiplicity
    _atom_site_disorder_assembly
    _atom_site_disorder_group
    Br Br1A 0.13692(3) 0.37770(3) 0.09007(2) 0.05924(14) Uani d . 1 1 . .
    O O1A -0.15665(18) 0.27492(13) 0.32627(17) 0.0493(6) Uani d . 1 1 . .
    O O2A -0.09319(17) 0.55281(13) 0.41215(13) 0.0420(5) Uani d . 1 1 . .
    O O3A 0.05958(19) 0.60408(13) 0.43578(15) 0.0469(5) Uani d . 1 1 . .
    N N1A 0.15943(18) 0.38895(14) 0.36909(15) 0.0355(5) Uani d . 1 1 . .
    H H1AA 0.2210 0.3836 0.3668 0.043 Uiso calc R 1 1 . .
    N N2A -0.22154(19) 0.49209(15) 0.17494(17) 0.0400(6) Uani d . 1 1 . .
    H H2AC -0.2782 0.5135 0.1505 0.048 Uiso calc R 1 1 . .
    C C1A 0.0954(2) 0.32637(17) 0.34815(18) 0.0365(6) Uani d . 1 1 . .
    C C2A 0.1409(2) 0.24903(18) 0.3337(2) 0.0473(8) Uani d . 1 1 . .
    H H2AA 0.1666 0.2200 0.3807 0.057 Uiso calc R 1 1 . .
    H H2AB 0.1970 0.2595 0.3124 0.057 Uiso calc R 1 1 . .
    C C3A 0.0613(3) 0.1980(2) 0.2793(3) 0.0539(9) Uani d . 1 1 . .
    H H3AA 0.0440 0.2235 0.2301 0.065 Uiso calc R 1 1 . .
    H H3AB 0.0896 0.1452 0.2743 0.065 Uiso calc R 1 1 . .
    C C4A -0.0320(2) 0.18776(18) 0.3045(2) 0.0411(7) Uani d . 1 1 . .
    C C5A -0.0703(2) 0.26800(17) 0.3243(2) 0.0396(7) Uani d . 1 1 . .
    C C6A -0.0030(2) 0.33535(16) 0.34118(18) 0.0359(6) Uani d . 1 1 . .
    C C7A -0.0463(2) 0.41683(16) 0.34580(18) 0.0331(6) Uani d . 1 1 . .
    H H7AA -0.0962 0.4119 0.3749 0.040 Uiso calc R 1 1 . .
    C C8A 0.0331(2) 0.47467(16) 0.38612(17) 0.0335(6) Uani d . 1 1 . .
    C C9A 0.1307(2) 0.46069(17) 0.39384(17) 0.0348(6) Uani d . 1 1 . .
    C C10A -0.1001(2) 0.44528(16) 0.26938(17) 0.0326(6) Uani d . 1 1 . .
    C C11A -0.0690(2) 0.43850(16) 0.20286(17) 0.0331(6) Uani d . 1 1 . .
    C C12A 0.0175(2) 0.41221(17) 0.18585(18) 0.0366(6) Uani d . 1 1 . .
    H H12A 0.0727 0.3937 0.2234 0.044 Uiso calc R 1 1 . .
    C C13A 0.0202(3) 0.41393(19) 0.1136(2) 0.0424(7) Uani d . 1 1 . .
    C C14A -0.0594(3) 0.4412(2) 0.0561(2) 0.0476(8) Uani d . 1 1 . .
    H H14A -0.0549 0.4403 0.0067 0.057 Uiso calc R 1 1 . .
    C C15A -0.1440(3) 0.4691(2) 0.0719(2) 0.0461(7) Uani d . 1 1 . .
    H H15A -0.1980 0.4889 0.0340 0.055 Uiso calc R 1 1 . .
    C C16A -0.1481(2) 0.46742(17) 0.14475(19) 0.0379(6) Uani d . 1 1 . .
    C C17A -0.1929(2) 0.47820(16) 0.24887(19) 0.0358(6) Uani d . 1 1 . .
    H H17A -0.2320 0.4898 0.2818 0.043 Uiso calc R 1 1 . .
    C C18A -0.0062(2) 0.54629(17) 0.41275(17) 0.0360(6) Uani d . 1 1 . .
    C C19A 0.0234(3) 0.6765(2) 0.4605(2) 0.0510(8) Uani d . 1 1 . .
    H H19A -0.0025 0.6659 0.5036 0.061 Uiso calc R 1 1 . .
    H H19B -0.0306 0.6994 0.4207 0.061 Uiso calc R 1 1 . .
    C C20A 0.1085(4) 0.7317(2) 0.4809(3) 0.0671(12) Uani d . 1 1 . .
    H H20A 0.0874 0.7816 0.4985 0.101 Uiso calc R 1 1 . .
    H H20B 0.1330 0.7420 0.4376 0.101 Uiso calc R 1 1 . .
    H H20C 0.1616 0.7080 0.5200 0.101 Uiso calc R 1 1 . .
    C C21A 0.2166(2) 0.5128(2) 0.4294(2) 0.0444(7) Uani d . 1 1 . .
    H H21A 0.2141 0.5260 0.4796 0.067 Uiso calc R 1 1 . .
    H H21B 0.2133 0.5616 0.4007 0.067 Uiso calc R 1 1 . .
    H H21C 0.2787 0.4849 0.4314 0.067 Uiso calc R 1 1 . .
    C C22A -0.0118(3) 0.1373(2) 0.3741(3) 0.0598(10) Uani d . 1 1 . .
    H H22A 0.0372 0.1639 0.4140 0.090 Uiso calc R 1 1 . .
    H H22B 0.0139 0.0855 0.3645 0.090 Uiso calc R 1 1 . .
    H H22C -0.0735 0.1301 0.3885 0.090 Uiso calc R 1 1 . .
    C C23A -0.1124(3) 0.1468(3) 0.2437(3) 0.0639(11) Uani d . 1 1 . .
    H H23A -0.0875 0.0956 0.2317 0.096 Uiso calc R 1 1 . .
    H H23B -0.1294 0.1803 0.1996 0.096 Uiso calc R 1 1 . .
    H H23C -0.1716 0.1383 0.2611 0.096 Uiso calc R 1 1 . .
    Br Br1B 0.63774(4) 0.23757(4) 0.06648(3) 0.07158(17) Uani d . 1 1 . .
    O O1B 0.34556(15) 0.34914(12) 0.34170(13) 0.0369(4) Uani d . 1 1 . .
    O O2B 0.40595(16) 0.06588(13) 0.38178(14) 0.0421(5) Uani d . 1 1 . .
    O O3B 0.55806(17) 0.01606(12) 0.39880(14) 0.0423(5) Uani d . 1 1 . .
    N N1B 0.65221(18) 0.23898(14) 0.34324(16) 0.0354(5) Uani d . 1 1 . .
    H H1BA 0.7118 0.2459 0.3371 0.042 Uiso calc R 1 1 . .
    N N2B 0.2680(2) 0.14747(15) 0.14840(16) 0.0416(6) Uani d . 1 1 . .
    H H2BC 0.2096 0.1298 0.1233 0.050 Uiso calc R 1 1 . .
    C C1B 0.5887(2) 0.30229(16) 0.33371(16) 0.0314(5) Uani d . 1 1 . .
    C C2B 0.6358(2) 0.38185(17) 0.3312(2) 0.0415(7) Uani d . 1 1 . .
    H H2BA 0.6851 0.3781 0.3023 0.050 Uiso calc R 1 1 . .
    H H2BB 0.6708 0.3988 0.3818 0.050 Uiso calc R 1 1 . .
    C C3B 0.5566(3) 0.44283(18) 0.2960(2) 0.0419(7) Uani d . 1 1 . .
    H H3BA 0.5316 0.4313 0.2427 0.050 Uiso calc R 1 1 . .
    H H3BB 0.5871 0.4962 0.3013 0.050 Uiso calc R 1 1 . .
    C C4B 0.4689(2) 0.44316(16) 0.33058(17) 0.0351(6) Uani d . 1 1 . .
    C C5B 0.4289(2) 0.35879(16) 0.33301(15) 0.0298(5) Uani d . 1 1 . .
    C C6B 0.4914(2) 0.29147(15) 0.32859(15) 0.0291(5) Uani d . 1 1 . .
    C C7B 0.44794(19) 0.20870(15) 0.32303(15) 0.0280(5) Uani d . 1 1 . .
    H H7BA 0.3990 0.2077 0.3531 0.034 Uiso calc R 1 1 . .
    C C8B 0.5283(2) 0.14830(16) 0.35610(16) 0.0304(5) Uani d . 1 1 . .
    C C9B 0.6255(2) 0.16410(16) 0.36236(17) 0.0327(6) Uani d . 1 1 . .
    C C10B 0.3929(2) 0.18810(15) 0.24485(16) 0.0298(5) Uani d . 1 1 . .
    C C11B 0.4259(2) 0.19214(15) 0.17849(16) 0.0321(6) Uani d . 1 1 . .
    C C12B 0.5150(2) 0.21294(17) 0.16260(18) 0.0377(6) Uani d . 1 1 . .
    H H12B 0.5711 0.2292 0.2005 0.045 Uiso calc R 1 1 . .
    C C13B 0.5185(3) 0.2090(2) 0.09021(19) 0.0448(7) Uani d . 1 1 . .
    C C14B 0.4370(3) 0.1861(2) 0.03215(19) 0.0516(9) Uani d . 1 1 . .
    H H14B 0.4424 0.1855 -0.0170 0.062 Uiso calc R 1 1 . .
    C C15B 0.3497(3) 0.16487(18) 0.04660(18) 0.0475(8) Uani d . 1 1 . .
    H H15B 0.2941 0.1493 0.0079 0.057 Uiso calc R 1 1 . .
    C C16B 0.3447(2) 0.16667(16) 0.11969(18) 0.0394(7) Uani d . 1 1 . .
    C C17B 0.2974(2) 0.16038(16) 0.22313(19) 0.0376(6) Uani d . 1 1 . .
    H H17B 0.2570 0.1513 0.2555 0.045 Uiso calc R 1 1 . .
    C C18B 0.4912(2) 0.07421(16) 0.37957(16) 0.0321(6) Uani d . 1 1 . .
    C C19B 0.5237(3) -0.05911(17) 0.42088(19) 0.0424(7) Uani d . 1 1 . .
    H H19C 0.4734 -0.0832 0.3792 0.051 Uiso calc R 1 1 . .
    H H19D 0.4938 -0.0512 0.4624 0.051 Uiso calc R 1 1 . .
    C C20B 0.6131(3) -0.1108(2) 0.4437(3) 0.0647(12) Uani d . 1 1 . .
    H H20D 0.5960 -0.1597 0.4655 0.097 Uiso calc R 1 1 . .
    H H20E 0.6655 -0.0829 0.4801 0.097 Uiso calc R 1 1 . .
    H H20F 0.6364 -0.1238 0.4005 0.097 Uiso calc R 1 1 . .
    C C21B 0.7139(2) 0.11148(19) 0.3907(2) 0.0474(8) Uani d . 1 1 . .
    H H21D 0.6951 0.0563 0.3777 0.071 Uiso calc R 1 1 . .
    H H21E 0.7375 0.1165 0.4444 0.071 Uiso calc R 1 1 . .
    H H21F 0.7667 0.1272 0.3684 0.071 Uiso calc R 1 1 . .
    C C22B 0.5021(3) 0.47315(19) 0.4104(2) 0.0448(7) Uani d . 1 1 . .
    H H22D 0.5232 0.5285 0.4108 0.067 Uiso calc R 1 1 . .
    H H22E 0.5576 0.4409 0.4385 0.067 Uiso calc R 1 1 . .
    H H22F 0.4467 0.4692 0.4328 0.067 Uiso calc R 1 1 . .
    C C23B 0.3868(3) 0.49594(19) 0.2847(2) 0.0476(8) Uani d . 1 1 . .
    H H23G 0.4127 0.5496 0.2825 0.071 Uiso calc R 1 1 . .
    H H23D 0.3317 0.4978 0.3075 0.071 Uiso calc R 1 1 . .
    H H23E 0.3635 0.4744 0.2348 0.071 Uiso calc R 1 1 . .
loop_
    _atom_site_aniso_label
    _atom_site_aniso_U_11
    _atom_site_aniso_U_22
    _atom_site_aniso_U_33
    _atom_site_aniso_U_12
    _atom_site_aniso_U_13
    _atom_site_aniso_U_23
    Br1A 0.0535(2) 0.0716(3) 0.0595(2) 0.01058(19) 0.02695(19) 0.00035(19)
    O1A 0.0372(12) 0.0293(10) 0.0884(19) 0.0001(9) 0.0288(12) 0.0013(11)
    O2A 0.0417(12) 0.0342(11) 0.0516(13) 0.0121(9) 0.0150(10) 0.0003(9)
    O3A 0.0480(13) 0.0313(11) 0.0597(14) 0.0078(9) 0.0117(11) -0.0068(10)
    N1A 0.0272(11) 0.0303(12) 0.0479(14) 0.0071(9) 0.0080(10) 0.0030(10)
    N2A 0.0297(12) 0.0289(11) 0.0574(16) 0.0030(9) 0.0051(11) 0.0022(11)
    C1A 0.0356(15) 0.0258(13) 0.0509(17) 0.0055(11) 0.0165(13) 0.0037(12)
    C2A 0.0373(16) 0.0276(14) 0.081(3) 0.0062(12) 0.0234(16) 0.0005(15)
    C3A 0.050(2) 0.0388(17) 0.078(3) 0.0002(15) 0.0267(19) -0.0095(17)
    C4A 0.0418(16) 0.0277(14) 0.0564(19) 0.0020(12) 0.0178(14) -0.0016(13)
    C5A 0.0382(15) 0.0262(13) 0.0571(19) 0.0022(11) 0.0176(14) 0.0046(13)
    C6A 0.0355(15) 0.0229(12) 0.0516(17) 0.0065(11) 0.0156(13) 0.0039(12)
    C7A 0.0301(13) 0.0219(12) 0.0488(16) 0.0040(10) 0.0130(12) 0.0033(11)
    C8A 0.0350(14) 0.0259(12) 0.0399(15) 0.0045(11) 0.0103(12) 0.0022(11)
    C9A 0.0358(14) 0.0267(13) 0.0396(15) 0.0051(11) 0.0062(12) 0.0027(11)
    C10A 0.0276(13) 0.0224(12) 0.0471(16) 0.0001(10) 0.0087(11) 0.0015(11)
    C11A 0.0314(13) 0.0221(12) 0.0429(15) -0.0021(10) 0.0052(11) -0.0011(11)
    C12A 0.0335(14) 0.0285(13) 0.0470(16) -0.0004(11) 0.0092(12) -0.0008(12)
    C13A 0.0420(16) 0.0352(15) 0.0526(18) 0.0009(13) 0.0172(14) -0.0037(13)
    C14A 0.056(2) 0.0425(17) 0.0423(17) 0.0034(15) 0.0088(15) -0.0020(14)
    C15A 0.0499(19) 0.0361(15) 0.0445(17) 0.0011(14) -0.0005(14) -0.0015(13)
    C16A 0.0347(15) 0.0252(13) 0.0494(17) -0.0020(11) 0.0040(12) -0.0022(12)
    C17A 0.0302(13) 0.0223(12) 0.0560(18) 0.0012(10) 0.0132(12) 0.0021(12)
    C18A 0.0402(16) 0.0285(13) 0.0375(14) 0.0084(11) 0.0076(12) 0.0032(11)
    C19A 0.059(2) 0.0340(16) 0.059(2) 0.0102(15) 0.0152(17) -0.0085(15)
    C20A 0.069(3) 0.0410(19) 0.083(3) 0.0050(18) 0.007(2) -0.018(2)
    C21A 0.0352(15) 0.0387(16) 0.0541(19) 0.0032(13) 0.0027(13) -0.0076(14)
    C22A 0.063(2) 0.0441(19) 0.077(3) 0.0123(17) 0.027(2) 0.0091(19)
    C23A 0.058(2) 0.057(2) 0.076(3) -0.0062(19) 0.017(2) -0.016(2)
    Br1B 0.0723(3) 0.0922(4) 0.0617(3) 0.0128(2) 0.0379(2) 0.0172(2)
    O1B 0.0324(10) 0.0288(9) 0.0510(12) -0.0011(8) 0.0135(9) -0.0036(9)
    O2B 0.0337(11) 0.0357(11) 0.0547(13) -0.0089(9) 0.0079(9) 0.0096(10)
    O3B 0.0449(12) 0.0246(10) 0.0602(14) -0.0025(9) 0.0186(10) 0.0083(9)
    N1B 0.0276(11) 0.0269(11) 0.0525(15) -0.0039(9) 0.0120(10) 0.0034(10)
    N2B 0.0397(14) 0.0270(11) 0.0487(15) -0.0048(10) -0.0046(11) -0.0049(11)
    C1B 0.0325(13) 0.0238(12) 0.0385(14) -0.0049(10) 0.0105(11) -0.0016(11)
    C2B 0.0378(15) 0.0251(13) 0.065(2) -0.0073(12) 0.0198(15) -0.0005(13)
    C3B 0.0513(18) 0.0253(13) 0.0535(18) -0.0050(12) 0.0219(15) 0.0047(13)
    C4B 0.0403(15) 0.0230(12) 0.0430(16) -0.0018(11) 0.0130(13) 0.0011(11)
    C5B 0.0327(13) 0.0244(12) 0.0309(13) -0.0025(10) 0.0060(10) -0.0011(10)
    C6B 0.0324(13) 0.0227(12) 0.0315(13) -0.0064(10) 0.0074(10) -0.0018(10)
    C7B 0.0264(12) 0.0216(11) 0.0357(13) -0.0045(10) 0.0080(10) -0.0014(10)
    C8B 0.0314(13) 0.0233(12) 0.0355(13) -0.0044(10) 0.0071(11) 0.0007(10)
    C9B 0.0317(14) 0.0232(12) 0.0411(15) -0.0022(10) 0.0061(11) 0.0007(11)
    C10B 0.0282(13) 0.0197(11) 0.0388(14) -0.0009(9) 0.0045(11) -0.0022(10)
    C11B 0.0388(15) 0.0199(11) 0.0343(14) 0.0031(10) 0.0041(11) -0.0008(10)
    C12B 0.0418(16) 0.0310(14) 0.0396(15) 0.0049(12) 0.0099(12) 0.0031(12)
    C13B 0.057(2) 0.0372(16) 0.0438(17) 0.0116(14) 0.0189(15) 0.0057(13)
    C14B 0.084(3) 0.0338(15) 0.0340(16) 0.0142(17) 0.0113(16) 0.0003(13)
    C15B 0.071(2) 0.0264(14) 0.0344(15) 0.0070(14) -0.0033(15) -0.0045(12)
    C16B 0.0461(17) 0.0216(12) 0.0434(16) 0.0048(11) -0.0003(13) -0.0036(11)
    C17B 0.0347(15) 0.0248(12) 0.0495(17) -0.0036(11) 0.0045(12) -0.0049(12)
    C18B 0.0346(14) 0.0257(12) 0.0337(13) -0.0052(11) 0.0051(11) 0.0019(10)
    C19B 0.0531(19) 0.0238(13) 0.0491(18) -0.0075(12) 0.0116(15) 0.0051(12)
    C20B 0.055(2) 0.0290(16) 0.104(4) -0.0019(15) 0.011(2) 0.0128(19)
    C21B 0.0295(15) 0.0347(15) 0.071(2) -0.0013(12) 0.0016(14) 0.0097(15)
    C22B 0.0519(19) 0.0329(15) 0.0503(18) -0.0120(13) 0.0150(15) -0.0102(13)
    C23B 0.0540(19) 0.0320(15) 0.057(2) 0.0067(14) 0.0151(16) 0.0089(14)
_geom_special_details
;
All e.s.d.'s (except the e.s.d. in the dihedral angle between two l.s. planes)
are estimated using the full covariance matrix. The cell e.s.d.'s are taken
into account individually in the estimation of e.s.d.'s in distances, angles
and torsion angles; correlations between e.s.d.'s in cell parameters are only
used when they are defined by crystal symmetry. An approximate (isotropic)
treatment of cell e.s.d.'s is used for estimating e.s.d.'s involving l.s.
planes.
;
loop_
    _geom_bond_atom_site_label_1
    _geom_bond_atom_site_label_2
    _geom_bond_site_symmetry_2
    _geom_bond_distance
    _geom_bond_publ_flag
    Br1A C13A . 1.906(3) ?
    O1A C5A . 1.225(4) ?
    O2A C18A . 1.220(4) ?
    O3A C18A . 1.332(4) ?
    O3A C19A . 1.447(4) ?
    N1A C1A . 1.374(4) ?
    N1A C9A . 1.395(4) ?
    N1A H1AA . 0.8800 ?
    N2A C17A . 1.362(5) ?
    N2A C16A . 1.367(4) ?
    N2A H2AC . 0.8800 ?
    C1A C6A . 1.356(4) ?
    C1A C2A . 1.509(4) ?
    C2A C3A . 1.556(5) ?
    C2A H2AA . 0.9900 ?
    C2A H2AB . 0.9900 ?
    C3A C4A . 1.515(5) ?
    C3A H3AA . 0.9900 ?
    C3A H3AB . 0.9900 ?
    C4A C22A . 1.524(5) ?
    C4A C23A . 1.538(5) ?
    C4A C5A . 1.539(4) ?
    C5A C6A . 1.457(4) ?
    C6A C7A . 1.516(4) ?
    C7A C10A . 1.512(4) ?
    C7A C8A . 1.521(4) ?
    C7A H7AA . 1.0000 ?
    C8A C9A . 1.356(4) ?
    C8A C18A . 1.472(4) ?
    C9A C21A . 1.495(4) ?
    C10A C17A . 1.371(4) ?
    C10A C11A . 1.437(4) ?
    C11A C12A . 1.405(4) ?
    C11A C16A . 1.419(4) ?
    C12A C13A . 1.371(5) ?
    C12A H12A . 0.9500 ?
    C13A C14A . 1.406(5) ?
    C14A C15A . 1.380(5) ?
    C14A H14A . 0.9500 ?
    C15A C16A . 1.389(5) ?
    C15A H15A . 0.9500 ?
    C17A H17A . 0.9500 ?
    C19A C20A . 1.480(6) ?
    C19A H19A . 0.9900 ?
    C19A H19B . 0.9900 ?
    C20A H20A . 0.9800 ?
    C20A H20B . 0.9800 ?
    C20A H20C . 0.9800 ?
    C21A H21A . 0.9800 ?
    C21A H21B . 0.9800 ?
    C21A H21C . 0.9800 ?
    C22A H22A . 0.9800 ?
    C22A H22B . 0.9800 ?
    C22A H22C . 0.9800 ?
    C23A H23A . 0.9800 ?
    C23A H23B . 0.9800 ?
    C23A H23C . 0.9800 ?
    Br1B C13B . 1.903(4) ?
    O1B C5B . 1.232(4) ?
    O2B C18B . 1.214(4) ?
    O3B C18B . 1.338(4) ?
    O3B C19B . 1.457(3) ?
    N1B C1B . 1.371(4) ?
    N1B C9B . 1.393(4) ?
    N1B H1BA . 0.8800 ?
    N2B C16B . 1.365(5) ?
    N2B C17B . 1.374(4) ?
    N2B H2BC . 0.8800 ?
    C1B C6B . 1.353(4) ?
    C1B C2B . 1.503(4) ?
    C2B C3B . 1.528(5) ?
    C2B H2BA . 0.9900 ?
    C2B H2BB . 0.9900 ?
    C3B C4B . 1.536(4) ?
    C3B H3BA . 0.9900 ?
    C3B H3BB . 0.9900 ?
    C4B C23B . 1.526(4) ?
    C4B C22B . 1.535(5) ?
    C4B C5B . 1.536(4) ?
    C5B C6B . 1.450(4) ?
    C6B C7B . 1.516(3) ?
    C7B C10B . 1.508(4) ?
    C7B C8B . 1.523(4) ?
    C7B H7BA . 1.0000 ?
    C8B C9B . 1.360(4) ?
    C8B C18B . 1.468(4) ?
    C9B C21B . 1.500(4) ?
    C10B C17B . 1.371(4) ?
    C10B C11B . 1.446(4) ?
    C11B C12B . 1.403(4) ?
    C11B C16B . 1.424(4) ?
    C12B C13B . 1.379(5) ?
    C12B H12B . 0.9500 ?
    C13B C14B . 1.406(6) ?
    C14B C15B . 1.369(6) ?
    C14B H14B . 0.9500 ?
    C15B C16B . 1.397(5) ?
    C15B H15B . 0.9500 ?
    C17B H17B . 0.9500 ?
    C19B C20B . 1.491(5) ?
    C19B H19C . 0.9900 ?
    C19B H19D . 0.9900 ?
    C20B H20D . 0.9800 ?
    C20B H20E . 0.9800 ?
    C20B H20F . 0.9800 ?
    C21B H21D . 0.9800 ?
    C21B H21E . 0.9800 ?
    C21B H21F . 0.9800 ?
    C22B H22D . 0.9800 ?
    C22B H22E . 0.9800 ?
    C22B H22F . 0.9800 ?
    C23B H23G . 0.9800 ?
    C23B H23D . 0.9800 ?
    C23B H23E . 0.9800 ?
loop_
    _geom_angle_atom_site_label_1
    _geom_angle_atom_site_label_2
    _geom_angle_atom_site_label_3
    _geom_angle_site_symmetry_1
    _geom_angle_site_symmetry_3
    _geom_angle
    _geom_angle_publ_flag
    C18A O3A C19A . . 116.9(3) ?
    C1A N1A C9A . . 122.6(3) ?
    C1A N1A H1AA . . 118.7 ?
    C9A N1A H1AA . . 118.7 ?
    C17A N2A C16A . . 109.0(3) ?
    C17A N2A H2AC . . 125.5 ?
    C16A N2A H2AC . . 125.5 ?
    C6A C1A N1A . . 120.6(3) ?
    C6A C1A C2A . . 123.1(3) ?
    N1A C1A C2A . . 116.2(3) ?
    C1A C2A C3A . . 109.6(3) ?
    C1A C2A H2AA . . 109.8 ?
    C3A C2A H2AA . . 109.8 ?
    C1A C2A H2AB . . 109.8 ?
    C3A C2A H2AB . . 109.8 ?
    H2AA C2A H2AB . . 108.2 ?
    C4A C3A C2A . . 112.4(3) ?
    C4A C3A H3AA . . 109.1 ?
    C2A C3A H3AA . . 109.1 ?
    C4A C3A H3AB . . 109.1 ?
    C2A C3A H3AB . . 109.1 ?
    H3AA C3A H3AB . . 107.9 ?
    C3A C4A C22A . . 110.9(3) ?
    C3A C4A C23A . . 109.8(3) ?
    C22A C4A C23A . . 108.6(3) ?
    C3A C4A C5A . . 111.2(3) ?
    C22A C4A C5A . . 106.2(3) ?
    C23A C4A C5A . . 110.1(3) ?
    O1A C5A C6A . . 120.3(3) ?
    O1A C5A C4A . . 120.2(3) ?
    C6A C5A C4A . . 119.5(3) ?
    C1A C6A C5A . . 121.0(3) ?
    C1A C6A C7A . . 120.5(3) ?
    C5A C6A C7A . . 118.4(3) ?
    C10A C7A C6A . . 109.8(3) ?
    C10A C7A C8A . . 112.4(2) ?
    C6A C7A C8A . . 111.1(2) ?
    C10A C7A H7AA . . 107.8 ?
    C6A C7A H7AA . . 107.8 ?
    C8A C7A H7AA . . 107.8 ?
    C9A C8A C18A . . 124.4(3) ?
    C9A C8A C7A . . 121.5(3) ?
    C18A C8A C7A . . 114.0(2) ?
    C8A C9A N1A . . 119.2(3) ?
    C8A C9A C21A . . 127.7(3) ?
    N1A C9A C21A . . 113.0(3) ?
    C17A C10A C11A . . 105.9(3) ?
    C17A C10A C7A . . 126.1(3) ?
    C11A C10A C7A . . 127.9(3) ?
    C12A C11A C16A . . 118.4(3) ?
    C12A C11A C10A . . 134.9(3) ?
    C16A C11A C10A . . 106.8(3) ?
    C13A C12A C11A . . 118.3(3) ?
    C13A C12A H12A . . 120.8 ?
    C11A C12A H12A . . 120.8 ?
    C12A C13A C14A . . 123.0(3) ?
    C12A C13A Br1A . . 118.5(3) ?
    C14A C13A Br1A . . 118.5(3) ?
    C15A C14A C13A . . 119.6(3) ?
    C15A C14A H14A . . 120.2 ?
    C13A C14A H14A . . 120.2 ?
    C14A C15A C16A . . 118.1(3) ?
    C14A C15A H15A . . 120.9 ?
    C16A C15A H15A . . 120.9 ?
    N2A C16A C15A . . 129.8(3) ?
    N2A C16A C11A . . 107.6(3) ?
    C15A C16A C11A . . 122.6(3) ?
    N2A C17A C10A . . 110.7(3) ?
    N2A C17A H17A . . 124.6 ?
    C10A C17A H17A . . 124.6 ?
    O2A C18A O3A . . 122.6(3) ?
    O2A C18A C8A . . 122.4(3) ?
    O3A C18A C8A . . 115.0(3) ?
    O3A C19A C20A . . 106.7(3) ?
    O3A C19A H19A . . 110.4 ?
    C20A C19A H19A . . 110.4 ?
    O3A C19A H19B . . 110.4 ?
    C20A C19A H19B . . 110.4 ?
    H19A C19A H19B . . 108.6 ?
    C19A C20A H20A . . 109.5 ?
    C19A C20A H20B . . 109.5 ?
    H20A C20A H20B . . 109.5 ?
    C19A C20A H20C . . 109.5 ?
    H20A C20A H20C . . 109.5 ?
    H20B C20A H20C . . 109.5 ?
    C9A C21A H21A . . 109.5 ?
    C9A C21A H21B . . 109.5 ?
    H21A C21A H21B . . 109.5 ?
    C9A C21A H21C . . 109.5 ?
    H21A C21A H21C . . 109.5 ?
    H21B C21A H21C . . 109.5 ?
    C4A C22A H22A . . 109.5 ?
    C4A C22A H22B . . 109.5 ?
    H22A C22A H22B . . 109.5 ?
    C4A C22A H22C . . 109.5 ?
    H22A C22A H22C . . 109.5 ?
    H22B C22A H22C . . 109.5 ?
    C4A C23A H23A . . 109.5 ?
    C4A C23A H23B . . 109.5 ?
    H23A C23A H23B . . 109.5 ?
    C4A C23A H23C . . 109.5 ?
    H23A C23A H23C . . 109.5 ?
    H23B C23A H23C . . 109.5 ?
    C18B O3B C19B . . 117.1(2) ?
    C1B N1B C9B . . 122.1(2) ?
    C1B N1B H1BA . . 118.9 ?
    C9B N1B H1BA . . 118.9 ?
    C16B N2B C17B . . 108.5(3) ?
    C16B N2B H2BC . . 125.8 ?
    C17B N2B H2BC . . 125.8 ?
    C6B C1B N1B . . 120.6(2) ?
    C6B C1B C2B . . 124.1(3) ?
    N1B C1B C2B . . 115.2(2) ?
    C1B C2B C3B . . 110.0(3) ?
    C1B C2B H2BA . . 109.7 ?
    C3B C2B H2BA . . 109.7 ?
    C1B C2B H2BB . . 109.7 ?
    C3B C2B H2BB . . 109.7 ?
    H2BA C2B H2BB . . 108.2 ?
    C2B C3B C4B . . 112.8(3) ?
    C2B C3B H3BA . . 109.0 ?
    C4B C3B H3BA . . 109.0 ?
    C2B C3B H3BB . . 109.0 ?
    C4B C3B H3BB . . 109.0 ?
    H3BA C3B H3BB . . 107.8 ?
    C23B C4B C22B . . 110.2(3) ?
    C23B C4B C5B . . 109.4(3) ?
    C22B C4B C5B . . 107.1(2) ?
    C23B C4B C3B . . 109.2(3) ?
    C22B C4B C3B . . 110.5(3) ?
    C5B C4B C3B . . 110.4(2) ?
    O1B C5B C6B . . 120.8(2) ?
    O1B C5B C4B . . 119.6(2) ?
    C6B C5B C4B . . 119.6(2) ?
    C1B C6B C5B . . 120.1(2) ?
    C1B C6B C7B . . 120.5(2) ?
    C5B C6B C7B . . 119.3(2) ?
    C10B C7B C6B . . 111.7(2) ?
    C10B C7B C8B . . 111.9(2) ?
    C6B C7B C8B . . 110.5(2) ?
    C10B C7B H7BA . . 107.5 ?
    C6B C7B H7BA . . 107.5 ?
    C8B C7B H7BA . . 107.5 ?
    C9B C8B C18B . . 124.6(3) ?
    C9B C8B C7B . . 121.1(2) ?
    C18B C8B C7B . . 114.3(2) ?
    C8B C9B N1B . . 119.2(3) ?
    C8B C9B C21B . . 128.7(3) ?
    N1B C9B C21B . . 112.1(2) ?
    C17B C10B C11B . . 105.7(3) ?
    C17B C10B C7B . . 124.9(3) ?
    C11B C10B C7B . . 129.4(2) ?
    C12B C11B C16B . . 118.7(3) ?
    C12B C11B C10B . . 134.8(3) ?
    C16B C11B C10B . . 106.5(3) ?
    C13B C12B C11B . . 118.0(3) ?
    C13B C12B H12B . . 121.0 ?
    C11B C12B H12B . . 121.0 ?
    C12B C13B C14B . . 123.0(3) ?
    C12B C13B Br1B . . 119.1(3) ?
    C14B C13B Br1B . . 117.9(3) ?
    C15B C14B C13B . . 119.9(3) ?
    C15B C14B H14B . . 120.0 ?
    C13B C14B H14B . . 120.0 ?
    C14B C15B C16B . . 118.3(3) ?
    C14B C15B H15B . . 120.9 ?
    C16B C15B H15B . . 120.9 ?
    N2B C16B C15B . . 129.7(3) ?
    N2B C16B C11B . . 108.2(3) ?
    C15B C16B C11B . . 122.1(3) ?
    C10B C17B N2B . . 111.1(3) ?
    C10B C17B H17B . . 124.4 ?
    N2B C17B H17B . . 124.4 ?
    O2B C18B O3B . . 121.9(3) ?
    O2B C18B C8B . . 122.7(3) ?
    O3B C18B C8B . . 115.3(2) ?
    O3B C19B C20B . . 106.0(3) ?
    O3B C19B H19C . . 110.5 ?
    C20B C19B H19C . . 110.5 ?
    O3B C19B H19D . . 110.5 ?
    C20B C19B H19D . . 110.5 ?
    H19C C19B H19D . . 108.7 ?
    C19B C20B H20D . . 109.5 ?
    C19B C20B H20E . . 109.5 ?
    H20D C20B H20E . . 109.5 ?
    C19B C20B H20F . . 109.5 ?
    H20D C20B H20F . . 109.5 ?
    H20E C20B H20F . . 109.5 ?
    C9B C21B H21D . . 109.5 ?
    C9B C21B H21E . . 109.5 ?
    H21D C21B H21E . . 109.5 ?
    C9B C21B H21F . . 109.5 ?
    H21D C21B H21F . . 109.5 ?
    H21E C21B H21F . . 109.5 ?
    C4B C22B H22D . . 109.5 ?
    C4B C22B H22E . . 109.5 ?
    H22D C22B H22E . . 109.5 ?
    C4B C22B H22F . . 109.5 ?
    H22D C22B H22F . . 109.5 ?
    H22E C22B H22F . . 109.5 ?
    C4B C23B H23G . . 109.5 ?
    C4B C23B H23D . . 109.5 ?
    H23G C23B H23D . . 109.5 ?
    C4B C23B H23E . . 109.5 ?
    H23G C23B H23E . . 109.5 ?
    H23D C23B H23E . . 109.5 ?
loop_
    _geom_torsion_atom_site_label_1
    _geom_torsion_atom_site_label_2
    _geom_torsion_atom_site_label_3
    _geom_torsion_atom_site_label_4
    _geom_torsion_site_symmetry_1
    _geom_torsion_site_symmetry_2
    _geom_torsion_site_symmetry_3
    _geom_torsion_site_symmetry_4
    _geom_torsion
    _geom_torsion_publ_flag
    C9A N1A C1A C6A . . . . 9.0(5) ?
    C9A N1A C1A C2A . . . . -171.1(3) ?
    C6A C1A C2A C3A . . . . 25.3(5) ?
    N1A C1A C2A C3A . . . . -154.6(3) ?
    C1A C2A C3A C4A . . . . -52.8(4) ?
    C2A C3A C4A C22A . . . . -67.6(4) ?
    C2A C3A C4A C23A . . . . 172.4(3) ?
    C2A C3A C4A C5A . . . . 50.3(4) ?
    C3A C4A C5A O1A . . . . 160.1(4) ?
    C22A C4A C5A O1A . . . . -79.2(4) ?
    C23A C4A C5A O1A . . . . 38.2(5) ?
    C3A C4A C5A C6A . . . . -20.3(5) ?
    C22A C4A C5A C6A . . . . 100.4(4) ?
    C23A C4A C5A C6A . . . . -142.3(3) ?
    N1A C1A C6A C5A . . . . -175.4(3) ?
    C2A C1A C6A C5A . . . . 4.7(5) ?
    N1A C1A C6A C7A . . . . 8.6(5) ?
    C2A C1A C6A C7A . . . . -171.3(3) ?
    O1A C5A C6A C1A . . . . 171.8(3) ?
    C4A C5A C6A C1A . . . . -7.8(5) ?
    O1A C5A C6A C7A . . . . -12.2(5) ?
    C4A C5A C6A C7A . . . . 168.2(3) ?
    C1A C6A C7A C10A . . . . 103.4(3) ?
    C5A C6A C7A C10A . . . . -72.6(4) ?
    C1A C6A C7A C8A . . . . -21.5(4) ?
    C5A C6A C7A C8A . . . . 162.4(3) ?
    C10A C7A C8A C9A . . . . -103.7(3) ?
    C6A C7A C8A C9A . . . . 19.7(4) ?
    C10A C7A C8A C18A . . . . 74.4(3) ?
    C6A C7A C8A C18A . . . . -162.2(3) ?
    C18A C8A C9A N1A . . . . 177.3(3) ?
    C7A C8A C9A N1A . . . . -4.9(4) ?
    C18A C8A C9A C21A . . . . -0.2(5) ?
    C7A C8A C9A C21A . . . . 177.7(3) ?
    C1A N1A C9A C8A . . . . -10.9(5) ?
    C1A N1A C9A C21A . . . . 166.9(3) ?
    C6A C7A C10A C17A . . . . 132.8(3) ?
    C8A C7A C10A C17A . . . . -102.9(3) ?
    C6A C7A C10A C11A . . . . -42.2(4) ?
    C8A C7A C10A C11A . . . . 82.1(3) ?
    C17A C10A C11A C12A . . . . 178.0(3) ?
    C7A C10A C11A C12A . . . . -6.2(5) ?
    C17A C10A C11A C16A . . . . -1.0(3) ?
    C7A C10A C11A C16A . . . . 174.8(3) ?
    C16A C11A C12A C13A . . . . -1.6(4) ?
    C10A C11A C12A C13A . . . . 179.5(3) ?
    C11A C12A C13A C14A . . . . 0.3(5) ?
    C11A C12A C13A Br1A . . . . -179.6(2) ?
    C12A C13A C14A C15A . . . . 1.3(5) ?
    Br1A C13A C14A C15A . . . . -178.8(3) ?
    C13A C14A C15A C16A . . . . -1.5(5) ?
    C17A N2A C16A C15A . . . . 179.6(3) ?
    C17A N2A C16A C11A . . . . -1.4(3) ?
    C14A C15A C16A N2A . . . . 179.1(3) ?
    C14A C15A C16A C11A . . . . 0.2(5) ?
    C12A C11A C16A N2A . . . . -177.7(2) ?
    C10A C11A C16A N2A . . . . 1.5(3) ?
    C12A C11A C16A C15A . . . . 1.4(4) ?
    C10A C11A C16A C15A . . . . -179.4(3) ?
    C16A N2A C17A C10A . . . . 0.8(3) ?
    C11A C10A C17A N2A . . . . 0.1(3) ?
    C7A C10A C17A N2A . . . . -175.8(3) ?
    C19A O3A C18A O2A . . . . -0.1(5) ?
    C19A O3A C18A C8A . . . . 178.3(3) ?
    C9A C8A C18A O2A . . . . -171.6(3) ?
    C7A C8A C18A O2A . . . . 10.4(4) ?
    C9A C8A C18A O3A . . . . 10.0(4) ?
    C7A C8A C18A O3A . . . . -168.1(3) ?
    C18A O3A C19A C20A . . . . -178.3(3) ?
    C9B N1B C1B C6B . . . . -12.8(5) ?
    C9B N1B C1B C2B . . . . 166.0(3) ?
    C6B C1B C2B C3B . . . . -19.8(4) ?
    N1B C1B C2B C3B . . . . 161.5(3) ?
    C1B C2B C3B C4B . . . . 50.6(4) ?
    C2B C3B C4B C23B . . . . -171.3(3) ?
    C2B C3B C4B C22B . . . . 67.4(3) ?
    C2B C3B C4B C5B . . . . -50.9(4) ?
    C23B C4B C5B O1B . . . . -42.1(4) ?
    C22B C4B C5B O1B . . . . 77.3(3) ?
    C3B C4B C5B O1B . . . . -162.4(3) ?
    C23B C4B C5B C6B . . . . 140.8(3) ?
    C22B C4B C5B C6B . . . . -99.8(3) ?
    C3B C4B C5B C6B . . . . 20.6(4) ?
    N1B C1B C6B C5B . . . . 167.9(3) ?
    C2B C1B C6B C5B . . . . -10.7(5) ?
    N1B C1B C6B C7B . . . . -8.2(4) ?
    C2B C1B C6B C7B . . . . 173.1(3) ?
    O1B C5B C6B C1B . . . . -166.9(3) ?
    C4B C5B C6B C1B . . . . 10.1(4) ?
    O1B C5B C6B C7B . . . . 9.3(4) ?
    C4B C5B C6B C7B . . . . -173.7(2) ?
    C1B C6B C7B C10B . . . . -101.1(3) ?
    C5B C6B C7B C10B . . . . 82.7(3) ?
    C1B C6B C7B C8B . . . . 24.2(4) ?
    C5B C6B C7B C8B . . . . -152.0(2) ?
    C10B C7B C8B C9B . . . . 102.7(3) ?
    C6B C7B C8B C9B . . . . -22.5(4) ?
    C10B C7B C8B C18B . . . . -77.3(3) ?
    C6B C7B C8B C18B . . . . 157.5(2) ?
    C18B C8B C9B N1B . . . . -175.1(3) ?
    C7B C8B C9B N1B . . . . 4.8(4) ?
    C18B C8B C9B C21B . . . . 2.4(5) ?
    C7B C8B C9B C21B . . . . -177.6(3) ?
    C1B N1B C9B C8B . . . . 14.5(5) ?
    C1B N1B C9B C21B . . . . -163.5(3) ?
    C6B C7B C10B C17B . . . . -127.5(3) ?
    C8B C7B C10B C17B . . . . 108.0(3) ?
    C6B C7B C10B C11B . . . . 52.7(4) ?
    C8B C7B C10B C11B . . . . -71.8(3) ?
    C17B C10B C11B C12B . . . . -177.8(3) ?
    C7B C10B C11B C12B . . . . 1.9(5) ?
    C17B C10B C11B C16B . . . . 0.7(3) ?
    C7B C10B C11B C16B . . . . -179.5(3) ?
    C16B C11B C12B C13B . . . . 1.2(4) ?
    C10B C11B C12B C13B . . . . 179.7(3) ?
    C11B C12B C13B C14B . . . . 0.8(5) ?
    C11B C12B C13B Br1B . . . . 179.5(2) ?
    C12B C13B C14B C15B . . . . -1.5(5) ?
    Br1B C13B C14B C15B . . . . 179.8(2) ?
    C13B C14B C15B C16B . . . . 0.0(5) ?
    C17B N2B C16B C15B . . . . -178.7(3) ?
    C17B N2B C16B C11B . . . . 0.4(3) ?
    C14B C15B C16B N2B . . . . -179.0(3) ?
    C14B C15B C16B C11B . . . . 2.0(4) ?
    C12B C11B C16B N2B . . . . 178.1(2) ?
    C10B C11B C16B N2B . . . . -0.7(3) ?
    C12B C11B C16B C15B . . . . -2.7(4) ?
    C10B C11B C16B C15B . . . . 178.5(3) ?
    C11B C10B C17B N2B . . . . -0.5(3) ?
    C7B C10B C17B N2B . . . . 179.7(2) ?
    C16B N2B C17B C10B . . . . 0.1(3) ?
    C19B O3B C18B O2B . . . . 1.6(4) ?
    C19B O3B C18B C8B . . . . -178.7(3) ?
    C9B C8B C18B O2B . . . . 170.5(3) ?
    C7B C8B C18B O2B . . . . -9.5(4) ?
    C9B C8B C18B O3B . . . . -9.3(4) ?
    C7B C8B C18B O3B . . . . 170.7(2) ?
    C18B O3B C19B C20B . . . . -176.5(3) ?
loop_
    _geom_hbond_atom_site_label_D
    _geom_hbond_atom_site_label_H
    _geom_hbond_atom_site_label_A
    _geom_hbond_site_symmetry_A
    _geom_hbond_distance_DH
    _geom_hbond_distance_HA
    _geom_hbond_distance_DA
    _geom_hbond_angle_DHA
    _geom_hbond_publ_flag
    C2A H2AB O1B . 0.99 2.51 3.296(4) 136.1 y
    C21B H21D O3B . 0.98 2.17 2.749(4) 116.3 ?
    N1A H1AA O1B . 0.88 2.01 2.870(3) 164.7 y
    N2A H2AC O2B 2 0.88 1.94 2.807(3) 167.4 y
    N1B H1BA O1A 1_655 0.88 1.97 2.845(3) 173.0 y
    N2B H2BC O2A 2_545 0.88 2.05 2.889(3) 158.8 y
_iucr_refine_instructions_details
;
TITL HU-5j
CELL 1.54184   14.004402  16.880184  18.834118  90.0000 105.5817  90.0000
ZERR       8    0.000587   0.000501   0.000705   0.0000   0.0042   0.0000
LATT  1
SYMM -x,1/2+y,1/2-z
SFAC  C     H    N    O    Br
UNIT  184   200  16   24   8
L.S. 10
PLAN 20
ACTA 135
BOND
BOND $H
CONF
HTAB C2A  O1B
HTAB C21B   O3B
HTAB N1A  O1B
HTAB N2A   O2B_$1
eqiv $1    -x,1/2+y,1/2-z
HTAB N1B   O1A_$2
eqiv $2     1+x,y,z
HTAB N2B    O2A_$3
eqiv $3     -x,-1/2+y,1/2-z
mpla 5 c10a c11a c16a n2a c17a
mpla 6 c11a c12a c13a c14a c15a c16a
mpla 9 c10a c11a c12a c13a c14a c15a c16a c17a n2a
mpla 4 c1a c6a c8a c9a
mpla 5 c10b c11b c16b n2b c17b
mpla 6 c11b c12b c13b c14b c15b c16b
mpla 9 c10b c11b c12b c13b c14b c15b c16b c17b n2b
mpla 4 c1b c6b c8b c9b
omit     1   0   0
omit    -3   6   2
omit     2   4   0
omit    -1   2   7
omit     1   3   6
omit    -4   6   2
omit     1   4   1
omit     3   1   3
omit     4   5   1
omit    -1   0   4
omit   -11   5   5
omit    -2   0  12
omit    -8   6  10
omit    -3   1   8
omit    -4   2   4
omit    3   1   2
omit     0   5   3
omit     6   2   1
omit    -2   1   8
omit     4   8   9
omit    -3   3   9
omit    -7   0  12
omit    -3   2   8
omit    -9   3   5
omit    -8   7   6
omit    -1   1   1
omit    -1   1  10
omit    -4   4   1
omit    -4   2   5
omit    -9   9  20
omit    -3   9   1
omit    -6   2   3
omit    -2   0   6
omit    -9   4   5
omit    -1   7   3
omit     3   1   5
omit     2   4   3
omit     2   4   4
omit   -11   3   5
omit     0   0   6
omit     0   1  10
omit    -5   3   2
omit     1   8   3
TEMP -150
REM colorless block
WGHT    0.078000    4.214600
FVAR       1.00175
BR1A  5    0.136916    0.377704    0.090066    11.00000    0.05348    0.07159 =
         0.05947    0.00035    0.02695    0.01058
O1A   4   -0.156653    0.274923    0.326271    11.00000    0.03721    0.02929 =
         0.08840    0.00128    0.02878    0.00011
O2A   4   -0.093186    0.552807    0.412148    11.00000    0.04171    0.03415 =
         0.05156    0.00032    0.01497    0.01207
O3A   4    0.059576    0.604081    0.435781    11.00000    0.04804    0.03131 =
         0.05967   -0.00682    0.01169    0.00776
N1A   3    0.159427    0.388953    0.369094    11.00000    0.02715    0.03033 =
         0.04793    0.00297    0.00795    0.00712
AFIX  43
H1AA  2    0.221034    0.383574    0.366810    11.00000   -1.20000
AFIX   0
N2A   3   -0.221539    0.492088    0.174940    11.00000    0.02973    0.02893 =
         0.05740    0.00216    0.00506    0.00296
AFIX  43
H2AC  2   -0.278157    0.513476    0.150546    11.00000   -1.20000
AFIX   0
C1A   1    0.095360    0.326367    0.348155    11.00000    0.03555    0.02577 =
         0.05088    0.00371    0.01653    0.00555
C2A   1    0.140886    0.249028    0.333741    11.00000    0.03735    0.02761 =
         0.08130    0.00054    0.02338    0.00618
AFIX  23
H2AA  2    0.166559    0.219953    0.380651    11.00000   -1.20000
H2AB  2    0.197038    0.259522    0.312444    11.00000   -1.20000
AFIX   0
C3A   1    0.061304    0.198001    0.279266    11.00000    0.05048    0.03883 =
         0.07796   -0.00948    0.02671    0.00016
AFIX  23
H3AA  2    0.043995    0.223525    0.230137    11.00000   -1.20000
H3AB  2    0.089551    0.145192    0.274254    11.00000   -1.20000
AFIX   0
C4A   1   -0.031994    0.187761    0.304498    11.00000    0.04181    0.02768 =
         0.05641   -0.00164    0.01775    0.00197
C5A   1   -0.070293    0.267998    0.324306    11.00000    0.03816    0.02624 =
         0.05715    0.00462    0.01762    0.00215
C6A   1   -0.002969    0.335348    0.341178    11.00000    0.03547    0.02289 =
         0.05159    0.00390    0.01561    0.00651
C7A   1   -0.046350    0.416827    0.345801    11.00000    0.03014    0.02188 =
         0.04876    0.00330    0.01303    0.00402
AFIX  13
H7AA  2   -0.096238    0.411881    0.374858    11.00000   -1.20000
AFIX   0
C8A   1    0.033133    0.474668    0.386120    11.00000    0.03500    0.02587 =
         0.03985    0.00223    0.01028    0.00451
C9A   1    0.130750    0.460694    0.393835    11.00000    0.03581    0.02671 =
         0.03965    0.00267    0.00623    0.00510
C10A  1   -0.100060    0.445275    0.269376    11.00000    0.02758    0.02240 =
         0.04711    0.00150    0.00875    0.00014
C11A  1   -0.068964    0.438498    0.202859    11.00000    0.03145    0.02207 =
         0.04286   -0.00105    0.00519   -0.00213
C12A  1    0.017483    0.412205    0.185846    11.00000    0.03349    0.02847 =
         0.04698   -0.00076    0.00919   -0.00040
AFIX  43
H12A  2    0.072691    0.393696    0.223433    11.00000   -1.20000
AFIX   0
C13A  1    0.020160    0.413934    0.113629    11.00000    0.04197    0.03518 =
         0.05263   -0.00369    0.01716    0.00090
C14A  1   -0.059372    0.441166    0.056090    11.00000    0.05562    0.04248 =
         0.04230   -0.00195    0.00880    0.00341
AFIX  43
H14A  2   -0.054870    0.440348    0.006657    11.00000   -1.20000
AFIX   0
C15A  1   -0.144009    0.469088    0.071890    11.00000    0.04993    0.03615 =
         0.04448   -0.00153   -0.00055    0.00109
AFIX  43
H15A  2   -0.197970    0.488891    0.033992    11.00000   -1.20000
AFIX   0
C16A  1   -0.148072    0.467420    0.144747    11.00000    0.03472    0.02523 =
         0.04944   -0.00222    0.00395   -0.00199
C17A  1   -0.192913    0.478203    0.248874    11.00000    0.03016    0.02228 =
         0.05597    0.00206    0.01316    0.00123
AFIX  43
H17A  2   -0.231964    0.489759    0.281752    11.00000   -1.20000
AFIX   0
C18A  1   -0.006226    0.546290    0.412745    11.00000    0.04024    0.02845 =
         0.03751    0.00319    0.00755    0.00840
C19A  1    0.023383    0.676481    0.460523    11.00000    0.05918    0.03401 =
         0.05947   -0.00849    0.01522    0.01019
AFIX  23
H19A  2   -0.002495    0.665878    0.503616    11.00000   -1.20000
H19B  2   -0.030613    0.699411    0.420670    11.00000   -1.20000
AFIX   0
C20A  1    0.108529    0.731687    0.480877    11.00000    0.06941    0.04102 =
         0.08323   -0.01797    0.00730    0.00503
AFIX 137
H20A  2    0.087383    0.781613    0.498466    11.00000   -1.50000
H20B  2    0.132986    0.741972    0.437640    11.00000   -1.50000
H20C  2    0.161583    0.708019    0.519996    11.00000   -1.50000
AFIX   0
C21A  1    0.216601    0.512772    0.429435    11.00000    0.03518    0.03871 =
         0.05405   -0.00757    0.00269    0.00321
AFIX 137
H21A  2    0.214110    0.525965    0.479578    11.00000   -1.50000
H21B  2    0.213304    0.561554    0.400664    11.00000   -1.50000
H21C  2    0.278669    0.484936    0.431402    11.00000   -1.50000
AFIX   0
C22A  1   -0.011793    0.137327    0.374075    11.00000    0.06323    0.04414 =
         0.07668    0.00915    0.02706    0.01225
AFIX 137
H22A  2    0.037238    0.163922    0.413969    11.00000   -1.50000
H22B  2    0.013858    0.085531    0.364541    11.00000   -1.50000
H22C  2   -0.073488    0.130099    0.388454    11.00000   -1.50000
AFIX   0
C23A  1   -0.112429    0.146773    0.243725    11.00000    0.05789    0.05703 =
         0.07637   -0.01603    0.01727   -0.00617
AFIX 137
H23A  2   -0.087534    0.095633    0.231704    11.00000   -1.50000
H23B  2   -0.129406    0.180301    0.199633    11.00000   -1.50000
H23C  2   -0.171605    0.138264    0.261111    11.00000   -1.50000
AFIX   0
BR1B  5    0.637738    0.237570    0.066484    11.00000    0.07234    0.09222 =
         0.06168    0.01719    0.03788    0.01284
O1B   4    0.345564    0.349135    0.341695    11.00000    0.03235    0.02880 =
         0.05098   -0.00362    0.01351   -0.00113
O2B   4    0.405951    0.065882    0.381784    11.00000    0.03370    0.03568 =
         0.05472    0.00962    0.00788   -0.00888
O3B   4    0.558056    0.016062    0.398801    11.00000    0.04488    0.02455 =
         0.06020    0.00831    0.01862   -0.00249
N1B   3    0.652211    0.238979    0.343237    11.00000    0.02757    0.02685 =
         0.05250    0.00340    0.01201   -0.00389
AFIX  43
H1BA  2    0.711759    0.245867    0.337077    11.00000   -1.20000
AFIX   0
N2B   3    0.268001    0.147466    0.148404    11.00000    0.03970    0.02697 =
         0.04866   -0.00490   -0.00465   -0.00482
AFIX  43
H2BC  2    0.209572    0.129797    0.123281    11.00000   -1.20000
AFIX   0
C1B   1    0.588726    0.302289    0.333706    11.00000    0.03254    0.02380 =
         0.03849   -0.00157    0.01052   -0.00490
C2B   1    0.635837    0.381854    0.331222    11.00000    0.03781    0.02513 =
         0.06498   -0.00053    0.01982   -0.00733
AFIX  23
H2BA  2    0.685107    0.378081    0.302253    11.00000   -1.20000
H2BB  2    0.670796    0.398835    0.381844    11.00000   -1.20000
AFIX   0
C3B   1    0.556601    0.442831    0.296012    11.00000    0.05127    0.02533 =
         0.05350    0.00471    0.02193   -0.00502
AFIX  23
H3BA  2    0.531622    0.431344    0.242681    11.00000   -1.20000
H3BB  2    0.587071    0.496178    0.301307    11.00000   -1.20000
AFIX   0
C4B   1    0.468941    0.443163    0.330578    11.00000    0.04034    0.02297 =
         0.04303    0.00114    0.01301   -0.00176
C5B   1    0.428880    0.358786    0.333009    11.00000    0.03267    0.02444 =
         0.03090   -0.00113    0.00596   -0.00255
C6B   1    0.491365    0.291467    0.328590    11.00000    0.03235    0.02265 =
         0.03154   -0.00180    0.00741   -0.00637
C7B   1    0.447939    0.208704    0.323025    11.00000    0.02643    0.02162 =
         0.03574   -0.00137    0.00803   -0.00448
AFIX  13
H7BA  2    0.398977    0.207652    0.353100    11.00000   -1.20000
AFIX   0
C8B   1    0.528334    0.148300    0.356099    11.00000    0.03142    0.02326 =
         0.03546    0.00070    0.00707   -0.00436
C9B   1    0.625486    0.164096    0.362358    11.00000    0.03173    0.02321 =
         0.04109    0.00069    0.00612   -0.00223
C10B  1    0.392898    0.188103    0.244854    11.00000    0.02819    0.01969 =
         0.03881   -0.00223    0.00447   -0.00090
C11B  1    0.425876    0.192142    0.178485    11.00000    0.03876    0.01988 =
         0.03430   -0.00084    0.00406    0.00314
C12B  1    0.514952    0.212936    0.162599    11.00000    0.04182    0.03103 =
         0.03957    0.00308    0.00988    0.00491
AFIX  43
H12B  2    0.571081    0.229239    0.200541    11.00000   -1.20000
AFIX   0
C13B  1    0.518504    0.208978    0.090210    11.00000    0.05665    0.03719 =
         0.04378    0.00567    0.01894    0.01160
C14B  1    0.436967    0.186133    0.032148    11.00000    0.08440    0.03385 =
         0.03400    0.00025    0.01132    0.01423
AFIX  43
H14B  2    0.442415    0.185457   -0.017050    11.00000   -1.20000
AFIX   0
C15B  1    0.349742    0.164871    0.046601    11.00000    0.07141    0.02645 =
         0.03438   -0.00448   -0.00325    0.00702
AFIX  43
H15B  2    0.294057    0.149290    0.007938    11.00000   -1.20000
AFIX   0
C16B  1    0.344703    0.166671    0.119690    11.00000    0.04614    0.02160 =
         0.04339   -0.00362   -0.00030    0.00477
C17B  1    0.297431    0.160381    0.223134    11.00000    0.03466    0.02477 =
         0.04950   -0.00485    0.00449   -0.00355
AFIX  43
H17B  2    0.256956    0.151299    0.255516    11.00000   -1.20000
AFIX   0
C18B  1    0.491188    0.074208    0.379568    11.00000    0.03458    0.02570 =
         0.03374    0.00187    0.00507   -0.00518
C19B  1    0.523651   -0.059113    0.420882    11.00000    0.05310    0.02376 =
         0.04913    0.00509    0.01161   -0.00751
AFIX  23
H19C  2    0.473410   -0.083225    0.379207    11.00000   -1.20000
H19D  2    0.493797   -0.051240    0.462417    11.00000   -1.20000
AFIX   0
C20B  1    0.613057   -0.110789    0.443701    11.00000    0.05536    0.02897 =
         0.10389    0.01284    0.01112   -0.00193
AFIX 137
H20D  2    0.596001   -0.159705    0.465517    11.00000   -1.50000
H20E  2    0.665475   -0.082861    0.480081    11.00000   -1.50000
H20F  2    0.636442   -0.123759    0.400499    11.00000   -1.50000
AFIX   0
C21B  1    0.713853    0.111478    0.390659    11.00000    0.02950    0.03467 =
         0.07100    0.00970    0.00161   -0.00132
AFIX 137
H21D  2    0.695083    0.056343    0.377698    11.00000   -1.50000
H21E  2    0.737517    0.116521    0.444373    11.00000   -1.50000
H21F  2    0.766690    0.127195    0.368397    11.00000   -1.50000
AFIX   0
C22B  1    0.502092    0.473149    0.410414    11.00000    0.05187    0.03290 =
         0.05029   -0.01017    0.01502   -0.01199
AFIX 137
H22D  2    0.523161    0.528548    0.410815    11.00000   -1.50000
H22E  2    0.557569    0.440853    0.438547    11.00000   -1.50000
H22F  2    0.446705    0.469186    0.432834    11.00000   -1.50000
AFIX   0
C23B  1    0.386845    0.495940    0.284738    11.00000    0.05396    0.03196 =
         0.05707    0.00890    0.01511    0.00668
AFIX 137
H23G  2    0.412661    0.549572    0.282473    11.00000   -1.50000
H23D  2    0.331685    0.497774    0.307543    11.00000   -1.50000
H23E  2    0.363455    0.474376    0.234754    11.00000   -1.50000
HKLF 4
REM  HU-5j
REM R1 =  0.0580 for   7227 Fo > 4sig(Fo)  and  0.0681 for all   8621 data
REM    531 parameters refined using      0 restraints
END
WGHT      0.0780      4.2146
REM Highest difference peak  1.309,  deepest hole -1.009,  1-sigma level  0.075
Q1    1   0.6650  0.2782  0.0918  11.00000  0.05    1.31
Q2    1   0.1612  0.4176  0.1144  11.00000  0.05    1.15
Q3    1  -0.0848  0.1215  0.3214  11.00000  0.05    0.85
Q4    1   0.0851  0.1847  0.3490  11.00000  0.05    0.82
Q5    1   0.1599  0.3466  0.1214  11.00000  0.05    0.68
Q6    1  -0.0317  0.1989  0.2261  11.00000  0.05    0.65
Q7    1   0.5834  0.2454  0.0519  11.00000  0.05    0.64
Q8    1   0.1806  0.5876  0.4764  11.00000  0.05    0.48
Q9    1  -0.1362  0.2771  0.3706  11.00000  0.05    0.42
Q10   1  -0.0070  0.1918  0.3515  11.00000  0.05    0.40
Q11   1   0.0831  0.6797  0.3819  11.00000  0.05    0.34
Q12   1   0.0852  0.3839  0.0883  11.00000  0.05    0.33
Q13   1   0.7723  0.1401  0.4157  11.00000  0.05    0.31
Q14   1   0.0366  0.6712  0.5123  11.00000  0.05    0.30
Q15   1   0.4678  0.2066  0.1761  11.00000  0.05    0.29
Q16   1   0.4869  0.1774  0.3422  11.00000  0.05    0.29
Q17   1  -0.0736  0.4291  0.3013  11.00000  0.05    0.28
Q18   1   0.3380  0.1801  0.0822  11.00000  0.05    0.28
Q19   1   0.0516  0.3184  0.3595  11.00000  0.05    0.28
Q20   1   0.1797  0.2506  0.3674  11.00000  0.05    0.28
;
data_global
_journal_date_recd_electronic     2012-11-05
_journal_date_accepted     2012-11-14
_journal_name_full     'Acta Crystallographica, Section E'
_journal_year     2012
_journal_volume     68
_journal_issue     12
_journal_page_first     o3404
_journal_page_last     o3405
_journal_paper_category     QO
_journal_paper_doi     10.1107/S1600536812046909
_journal_coeditor_code     HG5269
_publ_contact_author_name     'Ray J. Butcher'
_publ_contact_author_address
;
Department of Chemistry
Howard University
525 College Street NW
Washington
DC 20059
USA
;
_publ_contact_author_email     'rbutcher99@yahoo.com'
_publ_contact_author_fax     '(202) 806 5442'
_publ_contact_author_phone     '(202) 806 9892'
_publ_section_title
;\
Ethyl
4-(5-bromo-1<i>H</i>-indol-3-yl)-2,6,6-trimethyl-5-oxo-1,4,5,6,7,8-\
hexahydroquinoline-3-carboxylate
;
loop_
    _publ_author_name
    _publ_author_footnote
    _publ_author_address
    'G\"und\"uz, Miyase G\"ozde' ?
;
Hacettepe University
Faculty of Pharmacy
Department of Pharmaceutical Chemistry
06100 Sihhiye-Ankara
Turkey
;
    'Butcher, Ray J.' .
;
Department of Chemistry
Howard University
525 College Street NW
Washington
DC 20059
USA
;
    '\"Ozt\"urk Yildirim, Sema' .
;
Department of Chemistry
Howard University
525 College Street NW
Washington
DC 20059
USA
Department of Physics
Faculty of Sciences
Erciyes University
38039 Kayseri,
Turkey
;
    'El-Khouly, Ahmed' .
;
Hacettepe University
Faculty of Pharmacy
Department of Pharmaceutical Chemistry
06100 Sihhiye-Ankara
Turkey
;
    '\,Safak, Cihat' .
;
Hacettepe University
Faculty of Pharmacy
Department of Pharmaceutical Chemistry
06100 Sihhiye-Ankara
Turkey
;
    '\,Sim\,sek, Rahime' .
;
Hacettepe University
Faculty of Pharmacy
Department of Pharmaceutical Chemistry
06100 Sihhiye-Ankara
Turkey
;
