# Supplementary material for: Ethyl 4-(5-bromo-1H-indol-3-yl)-2,6,6-trimethyl-5-oxo-1,4,5,6,7,8-hexa­hydro­quinoline-3-carboxyl­ate
Source: Acta Crystallogr Sect E Struct Rep Online. 2012 Nov 24;68(Pt 12):o3404–5. doi: 10.1107/S1600536812046909 (PMC3588994; doi:10.1107/S1600536812046909)
Supplement: Supplementary file 2 [file e-68-o3404-Isup2.hkl]

# 
# h,k,l, Fc-squared, Fo-squared, sigma(Fo-squared) and status flag 
# 
data_I
_shelx_title ' HU-5j' 
_shelx_refln_list_code          4 
_shelx_F_calc_maximum      469.16 
_exptl_crystal_F_000      1888.00 
_reflns_d_resolution_high  0.7955 
 
loop_ 
 _symmetry_equiv_pos_as_xyz 
 'x, y, z' 
 '-x, y+1/2, -z+1/2' 
 '-x, -y, -z' 
 'x, -y-1/2, z-1/2' 
 
_cell_length_a    14.0044 
_cell_length_b    16.8802 
_cell_length_c    18.8341 
_cell_angle_alpha  90.000 
_cell_angle_beta  105.582 
_cell_angle_gamma  90.000 
 
_shelx_F_squared_multiplier     1.000 
 
loop_ 
 _refln_index_h 
 _refln_index_k 
 _refln_index_l 
 _refln_F_squared_calc 
 _refln_F_squared_meas 
 _refln_F_squared_sigma 
 _refln_observed_status 
   2   0   0   124573.66   106129.97    386.64 o 
   3   0   0       26.57       42.38     13.09 o 
   4   0   0    48466.10    50880.07    433.29 o 
   5   0   0        5.74       78.05     21.80 o 
   6   0   0    10576.75    11135.03    269.46 o 
   7   0   0        2.37       21.64     21.36 o 
   8   0   0    15461.14    14763.99    377.49 o 
   9   0   0       40.71       79.12     24.78 o 
  10   0   0     4382.90     5088.21    267.26 o 
  11   0   0       98.85      102.60     18.61 o 
  12   0   0      708.38      531.75     41.32 o 
  13   0   0        0.07       12.89      8.64 o 
  14   0   0     4130.95     4434.58    106.30 o 
  15   0   0       16.72       23.40      7.29 o 
  16   0   0       80.81      118.18     21.54 o 
   1   1   0        2.57       16.35      2.51 o 
   2   1   0     4849.12     4330.29     85.67 o 
   3   1   0      801.31      895.97     34.33 o 
   4   1   0    11925.97    12709.55    155.22 o 
   5   1   0      336.22      228.43     31.28 o 
   6   1   0    21141.90    23662.71    278.28 o 
   7   1   0      331.08      475.98     47.05 o 
   8   1   0     4288.36     4257.41    119.13 o 
   9   1   0      750.16      856.26     73.46 o 
  10   1   0     4559.34     4193.79    246.63 o 
  11   1   0      125.78      133.08     14.73 o 
  12   1   0      710.31      745.42     34.08 o 
  13   1   0        4.59        5.22      7.87 o 
  14   1   0      123.21      131.23     20.12 o 
  15   1   0        1.23        0.25      6.25 o 
  16   1   0      721.43      686.19     32.87 o 
   0   2   0     4263.77     4028.97     52.05 o 
   1   2   0    22017.00    19856.75    356.18 o 
   2   2   0      246.68      193.20     11.67 o 
   3   2   0    27781.27    28579.82    867.01 o 
   4   2   0    26661.76    25830.28    227.47 o 
   5   2   0       46.63       93.71     18.99 o 
   6   2   0     4327.33     5248.57    149.40 o 
   7   2   0     2522.21     3073.03    125.73 o 
   8   2   0     2525.32     2778.51    136.29 o 
   9   2   0      189.12      237.61     59.44 o 
  10   2   0     2100.58     2148.21    177.24 o 
  11   2   0     1730.82     1636.80     66.73 o 
  12   2   0       48.95       74.08     18.26 o 
  13   2   0      287.79      378.02     36.26 o 
  14   2   0      224.03      205.41     38.22 o 
  15   2   0      118.42      103.15     13.21 o 
  16   2   0        7.93        8.47      7.50 o 
   1   3   0    28195.60    24889.68   1022.88 o 
   2   3   0     5769.57     7083.26    288.12 o 
   3   3   0    10893.48    12201.63    332.58 o 
   4   3   0      350.20      331.07     23.85 o 
   5   3   0    38245.31    42405.42   1248.87 o 
   6   3   0       24.33       58.89     15.95 o 
   7   3   0      862.51      670.00     79.69 o 
   8   3   0       38.02       83.10     37.75 o 
   9   3   0    11887.82    12133.88    402.02 o 
  10   3   0        7.04       47.12     13.84 o 
  11   3   0      226.37      142.96     21.49 o 
  12   3   0       21.08       31.68     12.72 o 
  13   3   0      224.86      189.62     26.93 o 
  14   3   0        3.27       24.40      8.89 o 
  15   3   0     1211.90     1259.75     73.35 o 
  16   3   0        4.39        4.20      5.92 o 
   0   4   0      626.44      623.73     29.57 o 
   1   4   0    24236.05    25004.92    129.69 o 
   3   4   0     1902.30     2304.93     57.45 o 
   4   4   0       36.73       44.87     11.78 o 
   5   4   0     3818.60     4742.19    186.51 o 
   6   4   0        6.27       43.06     15.12 o 
   7   4   0    17098.42    16204.29    409.58 o 
   8   4   0      365.00      209.63     53.16 o 
   9   4   0       66.34      131.78     45.23 o 
  10   4   0        2.50       39.12     13.30 o 
  11   4   0      899.00      790.54     53.72 o 
  12   4   0       12.26       36.72     17.29 o 
  13   4   0       19.06       38.26     10.80 o 
  14   4   0        2.88        5.68     10.00 o 
  15   4   0      459.50      424.90     32.77 o 
  16   4   0        8.65       19.59      7.35 o 
   1   5   0    68611.52    75392.20   1830.44 o 
   2   5   0     1649.54     1913.76     92.54 o 
   3   5   0     5826.99     6086.84    169.18 o 
   4   5   0     1079.83     1385.65     73.19 o 
   5   5   0    16963.13    17616.41    384.14 o 
   6   5   0       67.46       85.46     24.25 o 
   7   5   0      172.01      144.77     43.23 o 
   8   5   0     1014.08      867.78    107.51 o 
   9   5   0      994.35     1017.98    121.86 o 
  10   5   0       14.28       49.75     71.70 o 
  11   5   0     4476.90     4749.91    132.55 o 
  12   5   0      150.07      159.41     27.21 o 
  13   5   0     2767.97     3026.37    103.39 o 
  14   5   0       72.57       94.85     18.99 o 
  15   5   0       75.88       83.61     15.89 o 
  16   5   0       13.20       10.52     10.53 o 
   0   6   0      387.82      511.72     35.22 o 
   1   6   0     2096.48     2447.52     47.39 o 
   2   6   0     2866.14     2905.21     89.11 o 
   3   6   0       60.49       32.07     16.42 o 
   4   6   0     6497.27     6952.01    169.35 o 
   5   6   0     1822.85     2261.29    107.65 o 
   6   6   0     1223.92     1356.10     93.53 o 
   7   6   0     2258.89     2047.85    155.17 o 
   8   6   0      291.99      212.27     57.74 o 
   9   6   0     2435.81     2521.66    103.17 o 
  10   6   0     1416.19     1398.30    104.60 o 
  11   6   0       60.77       75.59     19.32 o 
  12   6   0       11.53       22.88     14.29 o 
  13   6   0       62.03       73.46     18.33 o 
  14   6   0      101.39      139.66     22.21 o 
  15   6   0        0.34        0.97      6.63 o 
  16   6   0        0.05        0.09      4.30 o 
   1   7   0     1732.53     2103.26     97.99 o 
   2   7   0    36196.96    37862.23   2492.37 o 
   3   7   0     2216.33     2854.80    104.40 o 
   4   7   0    18661.05    20480.18    607.52 o 
   5   7   0      241.59      253.17     38.76 o 
   6   7   0     4072.69     3770.31    157.44 o 
   7   7   0       92.57      146.29     35.77 o 
   8   7   0     6157.51     6120.62    291.11 o 
   9   7   0      290.73      374.00     42.79 o 
  10   7   0     2557.46     2630.56    100.23 o 
  11   7   0      108.08      126.28     23.61 o 
  12   7   0     1670.64     1706.78     82.01 o 
  13   7   0        0.14       15.95     11.34 o 
  14   7   0       67.40       80.37     16.90 o 
  15   7   0        1.07        6.41      8.14 o 
  16   7   0      668.87      622.29     25.84 o 
   0   8   0     4181.78     3505.47    105.19 o 
   1   8   0      820.42      779.36     68.91 o 
   2   8   0    36063.66    42444.43   2989.25 o 
   3   8   0      434.10      435.51     43.69 o 
   4   8   0    17162.97    18186.68    791.45 o 
   5   8   0       99.10       94.51     25.16 o 
   6   8   0     4730.15     4606.78    181.14 o 
   7   8   0      143.23      111.05     33.64 o 
   8   8   0     3754.11     3740.85    170.56 o 
   9   8   0       99.88       86.55     13.42 o 
  10   8   0     3941.07     4266.86    129.33 o 
  11   8   0       43.48       41.65     15.57 o 
  12   8   0     1395.42     1592.10     77.61 o 
  13   8   0       10.50       13.14      9.95 o 
  14   8   0     1267.25     1332.10     58.90 o 
  15   8   0       25.07       31.02      7.66 o 
   1   9   0     1189.53     1337.27    126.48 o 
   2   9   0     7364.72     8344.28    776.56 o 
   3   9   0      839.52     1072.80    103.43 o 
   4   9   0     1821.41     2140.73    109.47 o 
   5   9   0       23.17       46.33     19.38 o 
   6   9   0     2072.67     1919.24    121.39 o 
   7   9   0       87.94       27.36     20.44 o 
   8   9   0     2778.73     2987.11     56.26 o 
   9   9   0       33.89       41.69     15.16 o 
  10   9   0     1055.58     1068.80     64.26 o 
  11   9   0        0.73       -0.38     10.43 o 
  12   9   0      222.64      198.04     27.56 o 
  13   9   0       41.72       64.70     16.50 o 
  14   9   0      429.82      499.77     33.33 o 
  15   9   0       69.84       80.87      7.30 o 
   0  10   0     3772.73     3566.86    215.41 o 
   1  10   0        4.78      173.92     56.12 o 
   2  10   0      234.08      307.27     67.53 o 
   3  10   0     2353.18     2407.00    227.55 o 
   4  10   0     3527.18     3726.71    269.68 o 
   5  10   0     3290.66     3440.18    153.95 o 
   6  10   0      754.39      696.66     78.99 o 
   7  10   0      341.08      310.89     22.50 o 
   8  10   0     1245.70     1342.75     47.62 o 
   9  10   0     1950.06     1944.96     60.13 o 
  10  10   0      123.25       91.79     20.53 o 
  11  10   0     1840.81     1852.16     81.03 o 
  12  10   0       68.60       67.08     16.67 o 
  13  10   0       85.01       86.77     16.03 o 
  14  10   0       55.61       53.62      8.31 o 
   1  11   0        7.32      186.38     41.83 o 
   2  11   0     1217.36     1019.31    125.37 o 
   3  11   0     3557.74     3298.73    238.14 o 
   4  11   0       92.12      127.55     50.56 o 
   5  11   0     1639.49     1419.31     75.42 o 
   6  11   0       46.68       46.61      9.82 o 
   7  11   0      102.58      144.26     18.47 o 
   8  11   0      162.50      161.17     15.70 o 
   9  11   0     1294.11     1197.91     46.66 o 
  10  11   0        7.55       11.47      9.38 o 
  11  11   0      123.82       85.89     18.45 o 
  12  11   0        8.68       -1.29      8.18 o 
  13  11   0      341.64      346.70     19.79 o 
  14  11   0      107.40       86.52     10.93 o 
   0  12   0      346.20      281.27     67.93 o 
   1  12   0      489.71      500.63     63.74 o 
   2  12   0      749.28      714.69     76.85 o 
   3  12   0    14060.06    13448.81    501.72 o 
   4  12   0      335.96      332.54     21.57 o 
   5  12   0     2293.24     2562.56     56.18 o 
   6  12   0       10.47       19.01      8.50 o 
   7  12   0     3165.47     2806.62     79.72 o 
   8  12   0      104.92      181.81     29.14 o 
   9  12   0      195.22      158.97     17.83 o 
  10  12   0       25.61       19.71      8.89 o 
  11  12   0      624.75      693.97     32.70 o 
  12  12   0        2.80        5.85      7.91 o 
  13  12   0       41.76       11.12      6.52 o 
   1  13   0     1218.50      951.40     55.09 o 
   2  13   0       44.14       76.94     20.37 o 
   3  13   0       63.22       55.78     12.18 o 
   4  13   0      536.72      642.84     25.24 o 
   5  13   0        2.56       29.64      8.53 o 
   6  13   0       14.73       38.92     13.58 o 
   7  13   0        0.16       25.04      9.73 o 
   8  13   0      119.36       82.08     15.23 o 
   9  13   0      141.48      120.05     16.88 o 
  10  13   0       73.27      105.98     15.27 o 
  11  13   0        5.87       15.35     11.32 o 
  12  13   0        2.90        8.88      7.43 o 
  13  13   0      456.33      338.10     20.53 o 
   0  14   0      166.51      159.61     23.73 o 
   1  14   0     2433.32     2476.67     66.87 o 
   2  14   0      625.27      497.37     26.44 o 
   3  14   0      670.99      650.02     32.92 o 
   4  14   0     3056.47     2677.45     78.07 o 
   5  14   0      198.36      186.81     15.60 o 
   6  14   0      548.41      397.98     31.33 o 
   7  14   0      350.63      338.38     28.39 o 
   8  14   0      177.05      155.54     19.72 o 
   9  14   0       31.56       31.50      9.59 o 
  10  14   0      327.77      273.17     20.85 o 
  11  14   0        4.73        7.11      7.72 o 
  12  14   0       38.12       21.02      6.82 o 
   1  15   0      443.78      442.48     32.63 o 
   2  15   0     2886.53     2660.24     78.98 o 
   3  15   0      590.81      588.70     31.60 o 
   4  15   0     4273.62     3724.23     92.87 o 
   5  15   0      292.95      285.47     22.49 o 
   6  15   0     1177.61     1069.66     49.39 o 
   7  15   0      117.86      128.80     18.49 o 
   8  15   0        2.88       -0.77      8.11 o 
   9  15   0       12.75       15.34      7.27 o 
  10  15   0        0.45        3.00      5.59 o 
  11  15   0       28.66       42.74     10.03 o 
   0  16   0      574.02      576.71     35.59 o 
   1  16   0       43.08       22.03      9.62 o 
   2  16   0       64.71       95.61     17.21 o 
   3  16   0      114.06      149.49     22.29 o 
   4  16   0     1321.52     1188.14     53.20 o 
   5  16   0       69.20       43.62     12.91 o 
   6  16   0     1377.70     1536.81     56.83 o 
   7  16   0        8.17       13.42      8.06 o 
   8  16   0        9.00       12.55      7.61 o 
   9  16   0       23.44       26.23      7.59 o 
  10  16   0        0.51       -5.22      6.69 o 
   1  17   0       30.56       10.61      8.33 o 
   2  17   0      111.32       70.96     14.53 o 
   3  17   0      562.22      533.66     34.54 o 
   4  17   0      135.87      120.14     21.40 o 
   5  17   0        5.07       17.19     13.94 o 
   6  17   0      241.78      265.43     31.67 o 
   7  17   0      187.72      221.19     27.28 o 
   8  17   0      321.33      304.05     28.55 o 
   9  17   0       19.17       41.32     11.94 o 
   0  18   0      364.14      355.23     24.72 o 
   1  18   0        0.13        8.64      7.24 o 
   2  18   0      104.46      109.78     12.76 o 
   3  18   0        6.82       12.00      6.93 o 
   4  18   0      347.78      350.38     35.23 o 
   5  18   0      263.62      265.85     30.06 o 
   6  18   0        8.25       26.01     12.31 o 
   7  18   0      310.74      386.20     30.94 o 
   8  18   0       18.22       25.22      9.58 o 
   1  19   0       93.73      124.41     11.92 o 
   2  19   0        0.42        6.59      5.64 o 
   3  19   0        2.15        5.59      6.94 o 
   4  19   0        0.07        1.26      6.37 o 
   5  19   0      466.30      364.18     21.15 o 
   6  19   0       99.23      114.70     11.55 o 
   7  19   0        8.88       13.21      4.69 o 
   0  20   0       28.55       30.77     12.62 o 
   1  20   0      347.45      353.97     21.55 o 
   2  20   0       30.18       31.75      7.07 o 
   3  20   0       39.82       21.94      6.33 o 
   4  20   0       72.95      118.98     10.93 o 
   5  20   0       28.56       12.69      4.71 o 
 -16   1   1      103.90       90.24     10.06 o 
 -15   1   1      478.83      487.97     23.38 o 
 -14   1   1      157.95      163.06     22.46 o 
 -13   1   1      173.11      241.59     19.07 o 
 -12   1   1      430.06      420.49     41.77 o 
 -11   1   1      292.71      324.43     28.66 o 
 -10   1   1        2.77      -32.51     32.51 o 
  -9   1   1     2662.75     2713.25    100.67 o 
  -8   1   1     2392.18     2548.10    108.70 o 
  -7   1   1    10363.49    11872.54    209.69 o 
  -6   1   1      527.83      599.52     43.66 o 
  -5   1   1     2663.35     2406.47     74.03 o 
  -4   1   1     3920.24     4179.23     82.72 o 
  -3   1   1     1995.21     1821.03     39.11 o 
  -2   1   1      194.94      244.70     11.00 o 
   0   1   1       26.80       56.30      7.09 o 
   1   1   1      112.52      102.04      9.34 o 
   2   1   1       90.74      104.43     11.35 o 
   3   1   1    14470.35    13880.24    149.82 o 
   4   1   1     1430.41     1678.31     62.62 o 
   5   1   1     1743.35     1771.74     73.51 o 
   6   1   1     2373.31     2581.83     81.27 o 
   7   1   1     2422.54     1835.77     93.84 o 
   8   1   1       65.71       42.66     18.41 o 
   9   1   1     6256.56     6615.44    209.38 o 
  10   1   1     1140.42     1082.15     32.95 o 
  11   1   1     2411.18     2223.58     64.94 o 
  12   1   1      267.98      229.83     19.49 o 
  13   1   1      307.48      336.72     22.46 o 
  14   1   1       49.16       43.68      8.83 o 
  15   1   1      131.32      102.88     25.07 o 
  16   1   1        2.13       -2.56      7.78 o 
 -16   2   1      102.26      111.50     10.43 o 
 -15   2   1       68.10       46.78     12.40 o 
 -14   2   1      871.62      822.58     39.59 o 
 -13   2   1      565.74      604.35     45.49 o 
 -12   2   1     1932.36     1744.51     76.97 o 
 -11   2   1     1614.16     1580.57     68.15 o 
 -10   2   1     4551.51     4599.13    255.18 o 
  -9   2   1      756.98      633.41     89.43 o 
  -8   2   1      701.49      892.33     53.00 o 
  -7   2   1     2919.24     3063.03    109.77 o 
  -6   2   1     3650.42     4211.30    113.61 o 
  -5   2   1     4145.46     4366.13    168.29 o 
  -4   2   1     2974.93     2746.38     68.68 o 
  -3   2   1    31629.70    31192.97    165.22 o 
  -2   2   1     3530.89     4395.46    287.80 o 
  -1   2   1     9328.98     8832.77    109.41 o 
   0   2   1     3428.54     3296.03    141.65 o 
   1   2   1    12037.92    11849.45    441.07 o 
   2   2   1    13925.59    15887.70    594.45 o 
   3   2   1        1.96       26.34      8.82 o 
   4   2   1    14359.76    16260.04    466.43 o 
   5   2   1     1902.85     1561.25     72.04 o 
   7   2   1       61.05      209.07     31.59 o 
   8   2   1     3614.14     4231.18    200.46 o 
   9   2   1     4487.43     4056.97    234.05 o 
  10   2   1       65.64      135.42     15.59 o 
  11   2   1        1.61        2.36     11.30 o 
  12   2   1      812.92      770.94     52.88 o 
  13   2   1      101.33       84.26     18.27 o 
  14   2   1       19.02       25.39      9.47 o 
  15   2   1        0.84        5.04      9.00 o 
  16   2   1      104.75       90.22     16.84 o 
 -16   3   1        2.44        5.96      5.66 o 
 -15   3   1      740.50      800.48     72.16 o 
 -14   3   1      108.23       83.90     18.05 o 
 -13   3   1      171.57      207.97     23.06 o 
 -12   3   1     1006.67      832.03     54.05 o 
 -11   3   1      171.71      152.72     65.36 o 
 -10   3   1      731.70      779.30     74.78 o 
  -9   3   1     1302.18     1345.33    131.24 o 
  -8   3   1       34.63       11.47     15.24 o 
  -7   3   1     1154.64     1308.36     71.96 o 
  -6   3   1      118.13       86.74     18.04 o 
  -5   3   1     5552.30     5901.70     93.37 o 
  -4   3   1       90.19      162.55     18.68 o 
  -3   3   1      552.92      906.17    243.65 o 
  -2   3   1    20463.43    20152.60    604.90 o 
  -1   3   1    25927.02    22568.28    202.03 o 
   0   3   1     8044.73     7803.92    375.65 o 
   1   3   1     2318.40     2317.54    124.96 o 
   2   3   1    28632.04    32184.73   1435.47 o 
   3   3   1     8736.13     9821.84    125.64 o 
   4   3   1       71.49       27.31     13.30 o 
   5   3   1      730.18      659.88     47.36 o 
   6   3   1      374.42      358.98     39.64 o 
   7   3   1      988.61      673.95     81.58 o 
   8   3   1     5144.34     5040.95    252.77 o 
   9   3   1      915.70      840.96    113.23 o 
  10   3   1        6.86       42.23     14.39 o 
  11   3   1     1263.07     1153.31     63.51 o 
  12   3   1      897.64      785.63     54.28 o 
  13   3   1       64.95      104.15     20.13 o 
  14   3   1       15.49        7.76     20.93 o 
  15   3   1        6.06       10.78      8.36 o 
  16   3   1       62.35       77.69      9.70 o 
 -16   4   1       40.05       36.06      7.93 o 
 -15   4   1       24.16       38.81     11.58 o 
 -14   4   1        3.87        1.51     17.14 o 
 -13   4   1       30.00       55.35     14.90 o 
 -12   4   1     1659.11     1495.33     55.72 o 
 -11   4   1       56.88       32.72     88.83 o 
 -10   4   1     2190.01     2282.81     96.09 o 
  -9   4   1        3.67       50.22     41.46 o 
  -8   4   1        5.34       43.35     35.79 o 
  -7   4   1      279.98      383.05     65.52 o 
  -6   4   1        6.12       79.28     24.50 o 
  -5   4   1      731.82      513.87     37.86 o 
  -3   4   1      634.59      817.12     45.14 o 
  -2   4   1    33987.60    37517.09    332.57 o 
  -1   4   1       10.97       15.65      5.50 o 
   0   4   1    61135.05    61794.71    906.65 o 
   2   4   1      929.40     1016.29     38.38 o 
   3   4   1       66.08      118.85     19.76 o 
   4   4   1       13.61       75.69     17.97 o 
   5   4   1      118.51       68.44     16.45 o 
   6   4   1      785.23      950.98     91.67 o 
   7   4   1        0.14       29.11     30.12 o 
   8   4   1       30.86       90.94     39.38 o 
   9   4   1      275.29      216.67     56.02 o 
  10   4   1      476.52      413.35     25.21 o 
  11   4   1        9.99       33.43     15.75 o 
  12   4   1     1057.99      965.54     60.54 o 
  13   4   1      143.10      189.87     27.86 o 
  14   4   1      386.04      335.28     33.37 o 
  15   4   1        2.75        1.78      7.09 o 
  16   4   1        6.29        6.08     12.66 o 
 -16   5   1      206.52      228.04     17.45 o 
 -15   5   1      246.48      243.06     25.34 o 
 -14   5   1      458.56      537.65     41.50 o 
 -13   5   1      271.82      279.30     33.74 o 
 -12   5   1      550.58      590.85     47.67 o 
 -11   5   1     1671.57     1800.82     81.46 o 
 -10   5   1     1809.17     1621.57     98.31 o 
  -9   5   1      215.12      260.63     60.95 o 
  -8   5   1    19606.60    17795.79    469.97 o 
  -7   5   1      932.05      965.53    103.81 o 
  -6   5   1      427.00      327.48     44.32 o 
  -5   5   1      494.03      751.31     59.21 o 
  -4   5   1     8588.89     8851.39    274.54 o 
  -3   5   1       89.60      122.94     21.88 o 
  -2   5   1    21961.94    21435.01    679.01 o 
  -1   5   1     3544.91     3599.05    155.04 o 
   0   5   1    49825.45    50483.32    341.93 o 
   1   5   1    14550.29    16009.28    443.50 o 
   2   5   1     1601.12     1413.60    135.68 o 
   3   5   1      372.22      495.44     27.15 o 
   5   5   1       78.58       96.85     25.48 o 
   6   5   1     6454.45     7196.61    268.66 o 
   7   5   1      312.33      382.63     70.49 o 
   8   5   1      722.42      656.02     98.74 o 
   9   5   1        7.04       70.11     38.36 o 
  10   5   1       63.81       71.11     16.15 o 
  11   5   1        0.36       12.13     12.33 o 
  12   5   1       73.68       94.53     22.55 o 
  13   5   1       39.05       29.04     14.71 o 
  14   5   1       97.20      119.88     20.73 o 
  15   5   1       13.21       25.08      9.66 o 
  16   5   1      288.44      333.92     31.25 o 
 -16   6   1      148.14      170.09     15.50 o 
 -15   6   1        9.73       23.85      9.64 o 
 -14   6   1      289.59      305.03     31.64 o 
 -13   6   1      489.01      433.22     40.46 o 
 -12   6   1      221.66      243.72     33.08 o 
 -11   6   1        2.35        2.30      9.94 o 
 -10   6   1     4818.07     4909.14    142.82 o 
  -9   6   1       54.60      124.15     52.42 o 
  -8   6   1       41.94       54.74     37.00 o 
  -7   6   1      966.97      982.12     84.57 o 
  -6   6   1     4414.20     4242.43    158.70 o 
  -5   6   1     6461.19     8364.93    356.52 o 
  -4   6   1     8388.03     9105.96    189.66 o 
  -3   6   1     1318.24     1023.69     57.73 o 
  -2   6   1    16462.60    15367.35    777.00 o 
  -1   6   1     6069.24     6443.20    132.85 o 
   0   6   1     1137.90     1068.98     36.53 o 
   1   6   1      533.37      519.00     28.97 o 
   2   6   1    25973.54    26767.13    641.47 o 
   3   6   1    13280.07    14776.22    559.55 o 
   4   6   1     3203.27     2895.04    113.63 o 
   5   6   1       81.67      230.33     37.25 o 
   6   6   1     1221.66     1024.53     83.68 o 
   7   6   1       59.41      160.17     46.23 o 
   8   6   1     2495.44     2522.67    191.12 o 
   9   6   1     1816.57     1936.42     45.64 o 
  10   6   1      342.26      352.49     31.23 o 
  11   6   1      329.34      282.63     35.67 o 
  12   6   1      577.66      689.37     52.93 o 
  13   6   1      609.96      607.89     47.15 o 
  14   6   1       25.57       20.79     10.22 o 
  15   6   1       39.68       53.48     11.99 o 
  16   6   1      474.11      467.80     33.44 o 
 -16   7   1      187.64      248.86     14.29 o 
 -15   7   1      109.18      131.24     16.46 o 
 -14   7   1       37.79       49.44     14.72 o 
 -13   7   1        0.50        3.19      9.22 o 
 -12   7   1     1153.52     1278.53     71.37 o 
 -11   7   1      691.84      756.91     54.93 o 
 -10   7   1        5.51       -5.79     10.09 o 
  -9   7   1      209.95      314.20     37.05 o 
  -8   7   1     3649.04     3180.20    205.51 o 
  -7   7   1        9.97       42.51     21.76 o 
  -6   7   1      373.70      388.40     51.06 o 
  -5   7   1      136.37      136.81     46.29 o 
  -4   7   1     9111.87     9038.68    197.10 o 
  -3   7   1     8159.38     7264.45    353.40 o 
  -2   7   1     3445.24     3417.02    179.80 o 
  -1   7   1     5358.30     5598.31    144.77 o 
   0   7   1     5661.87     5342.71    168.26 o 
   1   7   1     1309.73     1618.79     72.39 o 
   2   7   1      318.96      184.63     15.97 o 
   3   7   1    46606.71    54773.05   2619.69 o 
   4   7   1     1869.25     1714.88     90.91 o 
   5   7   1      556.09      601.89     61.51 o 
   6   7   1      938.64      845.78     78.60 o 
   7   7   1     1329.17     1201.37    130.32 o 
   8   7   1      189.68      239.23     65.75 o 
   9   7   1      483.68      540.11     49.53 o 
  10   7   1      760.26      819.64     57.15 o 
  11   7   1      640.39      658.98     52.37 o 
  12   7   1      132.32      215.24     30.39 o 
  13   7   1      475.97      457.63     40.39 o 
  14   7   1       23.81       44.64     13.82 o 
  15   7   1       44.66       66.35     12.88 o 
 -15   8   1       72.88       75.14     10.24 o 
 -14   8   1       80.71      147.73     21.63 o 
 -13   8   1      507.72      623.22     46.52 o 
 -12   8   1        4.47        7.15     11.87 o 
 -11   8   1        1.55        2.46      9.66 o 
 -10   8   1      219.15      255.29     32.11 o 
  -9   8   1     4578.16     4849.50    189.80 o 
  -8   8   1       14.17       20.84     11.98 o 
  -7   8   1      497.72      540.06     78.45 o 
  -6   8   1      300.25      228.75     43.40 o 
  -5   8   1      597.17      524.53     57.22 o 
  -4   8   1       21.63        8.82     14.65 o 
  -3   8   1    10489.61    11275.18    570.81 o 
  -2   8   1       66.03       23.34     21.13 o 
  -1   8   1     6937.22     8807.39    730.97 o 
   0   8   1       48.81       39.45     11.57 o 
   1   8   1    25382.23    26859.28   2530.82 o 
   2   8   1     1377.80     1416.46    133.79 o 
   3   8   1    15507.08    17269.44    699.64 o 
   4   8   1     1077.78      848.26     68.36 o 
   5   8   1      559.46      468.81     58.17 o 
   6   8   1      208.32      193.16     40.86 o 
   7   8   1     1335.87     1230.78    131.36 o 
   8   8   1        0.54       24.04     10.00 o 
   9   8   1      871.81      883.03     59.83 o 
  10   8   1       41.88       60.10     15.86 o 
  11   8   1       13.67       43.24     16.39 o 
  12   8   1       23.67       63.76     17.34 o 
  13   8   1       16.96       11.51      9.93 o 
  14   8   1        8.07        7.98      7.68 o 
  15   8   1        4.05       12.35      5.02 o 
 -15   9   1      406.78      501.42     29.94 o 
 -14   9   1       13.21       23.34      9.78 o 
 -13   9   1       21.40       34.53     13.38 o 
 -12   9   1       24.97       10.28     10.99 o 
 -11   9   1        3.67       41.34     15.41 o 
 -10   9   1        9.55       20.11     12.92 o 
  -9   9   1     3310.28     3591.58    125.69 o 
  -8   9   1     1124.31     1105.87     34.24 o 
  -7   9   1     4252.65     3878.54    177.06 o 
  -6   9   1      170.76      178.46     48.20 o 
  -5   9   1      630.42      735.69     71.00 o 
  -4   9   1       93.47       89.32     22.76 o 
  -2   9   1      863.37      785.00     56.66 o 
  -1   9   1    10478.07    11728.26   1009.92 o 
   0   9   1      369.99      360.22     60.55 o 
   1   9   1       23.12       78.01     29.29 o 
   2   9   1      188.42      303.05     35.88 o 
   3   9   1     2081.27     2016.33    110.10 o 
   4   9   1      648.36      903.54    102.53 o 
   5   9   1        7.77       57.32     22.74 o 
   6   9   1      545.03      495.86     64.43 o 
   7   9   1     7420.10     6988.74    194.63 o 
   8   9   1      185.46      185.75     14.19 o 
   9   9   1     2365.97     2604.60    106.83 o 
  10   9   1        6.01        1.92      8.43 o 
  11   9   1        8.45       20.44     12.89 o 
  12   9   1       21.61       21.34     13.28 o 
  13   9   1        4.20        2.63      8.42 o 
  14   9   1       70.81       56.37     12.14 o 
  15   9   1        0.67       -3.46      4.52 o 
 -15  10   1       17.68       22.13      6.09 o 
 -14  10   1      153.37      171.43     11.18 o 
 -13  10   1      734.66      937.85     49.74 o 
 -12  10   1       55.51       39.08     14.01 o 
 -11  10   1      955.60     1170.26     65.66 o 
 -10  10   1       85.74       78.33     18.58 o 
  -9  10   1     3101.69     3351.10     77.63 o 
  -8  10   1     2374.37     2349.35     76.40 o 
  -7  10   1     3440.74     3602.05     71.76 o 
  -6  10   1      755.75      674.09     74.03 o 
  -5  10   1     7075.94     7126.09    217.89 o 
  -4  10   1     4615.72     4949.40    281.03 o 
  -3  10   1    10027.09     9411.60    762.83 o 
  -2  10   1     2027.00     2020.83    171.67 o 
  -1  10   1     2652.21     2281.89    149.52 o 
   0  10   1     2917.71     2931.01    189.86 o 
   1  10   1     5304.53     4275.08    234.85 o 
   2  10   1     1281.31     1540.21    147.20 o 
   3  10   1       35.51       29.32     26.19 o 
   4  10   1     2470.91     2797.14    212.35 o 
   5  10   1     3891.93     3871.23    219.05 o 
   6  10   1      458.04      549.74     36.77 o 
   7  10   1      226.15      261.25     16.76 o 
   8  10   1      129.45      117.41     13.12 o 
   9  10   1      118.91       85.64     12.52 o 
  10  10   1      447.67      396.96     40.28 o 
  11  10   1     1841.41     1958.51     82.75 o 
  12  10   1       89.37       73.59     17.26 o 
  13  10   1      471.17      632.90     38.91 o 
  14  10   1       48.60       42.70      6.77 o 
 -14  11   1      532.75      623.90    109.15 o 
 -13  11   1      141.74      151.08     13.64 o 
 -12  11   1      183.49      173.57     22.15 o 
 -11  11   1      476.46      513.88     41.38 o 
 -10  11   1        5.55        5.97      7.22 o 
  -9  11   1      289.33      337.05     24.88 o 
  -8  11   1     1304.90     1647.72    134.40 o 
  -7  11   1      444.03      353.88     24.08 o 
  -6  11   1       66.29       45.05     12.55 o 
  -5  11   1      824.89      805.21     77.21 o 
  -4  11   1      510.13      748.57    118.61 o 
  -3  11   1      453.30      342.27     80.98 o 
  -2  11   1     1781.40     1861.60    117.17 o 
  -1  11   1     1882.29     1640.97    108.33 o 
   0  11   1      206.93      197.93     47.14 o 
   1  11   1      267.63      196.20     55.66 o 
   2  11   1     2423.85     2271.49    188.53 o 
   3  11   1      866.81      832.56    120.44 o 
   4  11   1      599.96      607.17    110.31 o 
   5  11   1      130.39      110.30     15.75 o 
   6  11   1        0.85       -6.66     37.08 o 
   7  11   1      611.34      671.36     33.13 o 
   8  11   1        1.26        8.76      6.60 o 
   9  11   1      224.19      180.16     18.79 o 
  10  11   1      541.46      511.92     41.87 o 
  11  11   1      936.68     1099.27     58.17 o 
  12  11   1       53.08       64.40     14.66 o 
  13  11   1       41.17       44.93      7.84 o 
  14  11   1      497.56      369.40     21.64 o 
 -13  12   1       36.39       70.92     13.62 o 
 -12  12   1       55.58       62.28      9.84 o 
 -11  12   1       36.87       60.24     10.62 o 
 -10  12   1      213.08      201.04     16.09 o 
  -9  12   1        7.34       15.53     13.39 o 
  -8  12   1     1792.61     1850.01     87.67 o 
  -7  12   1       60.12       78.60     14.64 o 
  -6  12   1      280.25      288.19     18.27 o 
  -5  12   1       52.90       57.89      9.06 o 
  -4  12   1     1719.69     1800.88     48.72 o 
  -3  12   1      311.72      411.18     85.84 o 
  -2  12   1     3368.50     3595.89    170.52 o 
  -1  12   1      185.28      163.41     74.87 o 
   0  12   1      182.72      112.92     32.82 o 
   1  12   1      298.22      369.21     54.40 o 
   2  12   1      155.73      206.39     56.63 o 
   3  12   1      505.38      582.03     35.20 o 
   4  12   1      587.73      801.20     32.59 o 
   5  12   1      568.99      569.10     25.79 o 
   6  12   1     1736.21     1730.39     50.12 o 
   7  12   1        7.36       20.85     12.84 o 
   8  12   1     1046.38      931.77     72.78 o 
   9  12   1      173.64      233.08     32.59 o 
  10  12   1      181.83      185.53     30.93 o 
  11  12   1       13.49       18.38      7.33 o 
  12  12   1       60.93       97.86     11.23 o 
  13  12   1        0.17        3.17      3.40 o 
 -13  13   1       12.66        6.35      4.37 o 
 -12  13   1     1151.59     1281.04     78.34 o 
 -11  13   1       11.82        2.98      7.46 o 
 -10  13   1      449.76      448.64     28.51 o 
  -9  13   1       16.29       20.96      9.11 o 
  -8  13   1     1992.96     1936.13     65.27 o 
  -7  13   1      362.02      268.47     25.46 o 
  -6  13   1       84.17      118.06     17.27 o 
  -5  13   1        2.66        3.56      7.55 o 
  -4  13   1     1624.34     1503.34     44.44 o 
  -3  13   1      517.34      563.97     60.81 o 
  -2  13   1      506.78      587.75     32.18 o 
  -1  13   1      377.91      393.71     32.12 o 
   0  13   1      989.53      871.68     49.73 o 
   1  13   1       85.76      112.20     22.52 o 
   2  13   1    11904.82    11564.34    174.42 o 
   3  13   1     1579.73     1522.20     58.92 o 
   4  13   1     4272.37     4847.56    181.69 o 
   5  13   1      316.08      331.00     20.11 o 
   6  13   1     1210.72     1022.83     39.23 o 
   7  13   1       28.12       31.53      8.98 o 
   8  13   1       51.57       16.70      9.72 o 
   9  13   1       65.64       62.11     13.52 o 
  10  13   1      501.16      535.76     60.82 o 
  11  13   1       14.58       18.40     10.93 o 
  12  13   1       35.41       34.19     10.02 o 
 -12  14   1       29.76       41.99      8.70 o 
 -11  14   1       77.13       49.28     12.45 o 
 -10  14   1      676.46      836.33     69.24 o 
  -9  14   1       36.60       20.92      8.47 o 
  -8  14   1      124.98      172.84     19.90 o 
  -7  14   1        0.23       -0.27      8.41 o 
  -6  14   1      950.95      995.47     47.83 o 
  -5  14   1      110.49      146.89     16.64 o 
  -4  14   1      162.05      201.68     20.45 o 
  -3  14   1      288.86      285.62     22.08 o 
  -2  14   1      144.21      139.40     18.17 o 
  -1  14   1     3250.80     3305.53     68.98 o 
   0  14   1      135.72       81.07     28.31 o 
   1  14   1     1100.00     1218.88     63.98 o 
   2  14   1      587.00      571.47     39.88 o 
   3  14   1      262.15      257.60     21.23 o 
   4  14   1     3336.30     2752.12     67.25 o 
   5  14   1     3390.56     3142.21     60.25 o 
   6  14   1      852.40      911.81     37.14 o 
   7  14   1       13.86       28.51     11.71 o 
   8  14   1      255.52      256.97     26.53 o 
   9  14   1      360.10      400.56     27.69 o 
  10  14   1        9.76        6.55      7.04 o 
  11  14   1       10.74       14.68      7.93 o 
  12  14   1      296.81      294.78     21.25 o 
 -11  15   1       42.62       49.95     10.39 o 
 -10  15   1       25.39       23.51      7.49 o 
  -9  15   1      245.55      274.01     21.53 o 
  -8  15   1      289.78      358.29     26.57 o 
  -7  15   1        5.39        1.17      7.47 o 
  -6  15   1      130.60      144.08     19.06 o 
  -5  15   1      446.73      425.33     27.21 o 
  -4  15   1      496.65      497.80     29.83 o 
  -3  15   1       42.48       74.45     30.83 o 
  -2  15   1     1330.97     1305.67     56.10 o 
  -1  15   1      197.44      207.76     18.57 o 
   0  15   1     2954.12     2983.79     63.22 o 
   1  15   1      979.06      936.75     45.96 o 
   2  15   1        8.70       31.12     11.47 o 
   3  15   1     1188.80     1107.12     42.82 o 
   4  15   1       55.04      113.32     15.70 o 
   5  15   1       86.74      101.23     13.73 o 
   6  15   1     1151.91      952.11     47.12 o 
   7  15   1      655.23      588.82     35.76 o 
   8  15   1       91.83      117.36     17.69 o 
   9  15   1       36.60       27.74      8.39 o 
  10  15   1       38.08       46.13      8.14 o 
  11  15   1       48.31       51.71     10.74 o 
 -10  16   1        1.74       -2.27      7.70 o 
  -9  16   1       82.70       86.14     11.68 o 
  -8  16   1       25.97       21.10      8.03 o 
  -7  16   1      180.41      215.96     21.14 o 
  -6  16   1      174.52      211.83     22.02 o 
  -5  16   1      395.44      337.40     39.34 o 
  -4  16   1       57.03       59.15     14.30 o 
  -3  16   1     2415.87     2187.90     71.81 o 
  -2  16   1      622.46      686.41     40.44 o 
  -1  16   1        2.07        3.99      9.49 o 
   0  16   1       58.83       55.29      8.52 o 
   1  16   1      135.67      140.44     19.11 o 
   2  16   1       55.29       31.46     14.51 o 
   3  16   1      630.14      472.48     34.01 o 
   4  16   1       13.55        7.55     10.66 o 
   5  16   1      281.90      254.79     25.29 o 
   6  16   1        8.51       14.28      9.76 o 
   7  16   1      194.41      158.07     18.09 o 
   8  16   1       14.64       10.78      7.39 o 
   9  16   1       43.21       70.95     10.91 o 
  10  16   1       56.73       54.89      9.79 o 
  -9  17   1       97.62       99.00     15.27 o 
  -8  17   1      258.39      229.03     25.44 o 
  -7  17   1        5.54        6.79     10.69 o 
  -6  17   1       55.66       61.02     19.15 o 
  -5  17   1      756.91      878.72     59.00 o 
  -4  17   1        2.81       25.95     13.03 o 
  -3  17   1      629.51      593.92     36.67 o 
  -2  17   1        3.38        0.09      7.04 o 
  -1  17   1        2.44       10.76      7.05 o 
   0  17   1        0.14        1.11      6.15 o 
   1  17   1      356.00      292.39     21.20 o 
   2  17   1       35.22       31.38     10.59 o 
   3  17   1       17.05       28.19     11.58 o 
   4  17   1      365.22      315.87     36.00 o 
   5  17   1        4.56       19.51     15.19 o 
   6  17   1       46.38       37.43     16.31 o 
   7  17   1       10.03        0.09      9.43 o 
   8  17   1      153.65      147.37     19.42 o 
   9  17   1      433.70      456.03     27.59 o 
  -8  18   1       84.14       63.57     12.64 o 
  -7  18   1       69.73      123.37     18.67 o 
  -6  18   1        5.84       15.52     12.01 o 
  -5  18   1      147.70      150.58     23.88 o 
  -4  18   1       18.98       18.49      8.98 o 
  -3  18   1      374.75      445.78     24.16 o 
  -2  18   1      155.11      153.42     15.05 o 
  -1  18   1       49.30       65.13     11.85 o 
   0  18   1      103.59       91.47     11.43 o 
   1  18   1     1341.15     1308.43     40.60 o 
   2  18   1       25.26       17.82      7.34 o 
   3  18   1      100.82       62.80     17.07 o 
   4  18   1       57.53       71.84     19.91 o 
   5  18   1     1757.21     1772.91     73.60 o 
   6  18   1      159.45      164.30     22.36 o 
   7  18   1      143.79      183.75     21.30 o 
   8  18   1       23.03       33.55      8.96 o 
  -7  19   1       12.42       11.01      4.03 o 
  -6  19   1      130.98      170.59     13.62 o 
  -5  19   1        8.36       24.54      7.28 o 
  -4  19   1      309.08      291.02     20.22 o 
  -3  19   1       38.23       42.57      9.13 o 
  -2  19   1       21.25       27.72      7.32 o 
  -1  19   1      157.61      190.85     14.10 o 
   0  19   1       65.15       66.69     12.01 o 
   1  19   1       97.27      120.49     12.03 o 
   2  19   1        6.47        7.76      7.69 o 
   3  19   1       40.02       64.63     11.68 o 
   4  19   1      249.98      259.36     19.04 o 
   5  19   1      223.63      263.98     18.37 o 
   6  19   1      310.68      320.59     17.93 o 
   7  19   1       42.45       45.98      6.59 o 
  -5  20   1       30.11       20.23      5.10 o 
  -4  20   1      243.93      248.02     14.88 o 
  -3  20   1        9.61       11.65      5.75 o 
  -2  20   1        2.52        3.15      8.90 o 
  -1  20   1        8.88       20.81      6.59 o 
   0  20   1       90.06      116.76     13.22 o 
   1  20   1        0.27       -0.74      7.52 o 
   2  20   1       26.48       27.33      7.18 o 
   3  20   1        3.98        1.88      4.86 o 
   4  20   1      496.03      443.74     19.77 o 
   5  20   1       92.74      112.72      9.47 o 
   1  21   1        0.07        2.73      5.67 o 
 -17   0   2       72.55       59.82     13.65 o 
 -16   0   2      751.92      723.95     52.72 o 
 -15   0   2        0.95        1.04     10.75 o 
 -14   0   2      460.94      610.26     40.03 o 
 -13   0   2       96.61      117.13     18.49 o 
 -12   0   2       85.33       95.89     18.22 o 
 -11   0   2       27.62       -4.42     95.15 o 
 -10   0   2       27.77       41.97     31.71 o 
  -9   0   2      553.96      647.74     84.94 o 
  -8   0   2    21136.54    22063.48    434.63 o 
  -7   0   2      515.59      500.49     61.44 o 
  -6   0   2     2399.35     2297.17    111.91 o 
  -5   0   2        0.52       37.83     16.90 o 
  -4   0   2      451.62      699.89     46.03 o 
  -3   0   2     1407.82     1149.89     49.40 o 
  -2   0   2      148.10      250.58     19.47 o 
  -1   0   2      926.20      756.06     34.07 o 
   0   0   2     2600.63     3035.72     92.66 o 
   1   0   2      663.50      618.59     37.62 o 
   2   0   2     1076.50     1383.27     67.22 o 
   3   0   2      239.48      353.19     28.94 o 
   4   0   2     9655.40     8959.16    222.22 o 
   5   0   2      248.79      241.83     31.38 o 
   6   0   2    21224.03    23241.52    462.23 o 
   7   0   2       87.37       86.05     31.21 o 
   8   0   2       21.12      171.50     52.03 o 
   9   0   2       47.73      144.66     45.20 o 
  10   0   2     4135.78     3643.09    102.31 o 
  11   0   2      100.77      115.51     21.44 o 
  12   0   2     1270.01     1015.78     57.46 o 
  13   0   2        3.94       -9.46      9.46 o 
  14   0   2      138.36      123.10     19.29 o 
  15   0   2        8.96        3.09      7.83 o 
  16   0   2      123.62      119.67     17.14 o 
 -17   1   2        1.31        6.02     10.12 o 
 -16   1   2       29.89       10.60      5.35 o 
 -15   1   2       43.86       67.24     10.21 o 
 -14   1   2      488.54      460.88     29.38 o 
 -13   1   2      319.02      354.35     23.31 o 
 -12   1   2      248.94      162.18     16.41 o 
 -11   1   2        1.99       14.21     16.68 o 
 -10   1   2     3139.18     3202.14    142.03 o 
  -9   1   2      236.48      309.54    117.64 o 
  -8   1   2     2212.59     1961.16     92.57 o 
  -7   1   2      571.38      530.16     52.49 o 
  -6   1   2     6304.06     5975.77    126.80 o 
  -5   1   2      201.40      189.90     21.18 o 
  -4   1   2      356.26      368.24     24.20 o 
  -3   1   2     1074.12     1296.69     54.51 o 
  -2   1   2    23318.34    21975.56    327.32 o 
  -1   1   2     1343.61     1146.50     69.30 o 
   0   1   2       79.53       84.33      7.96 o 
   1   1   2     2008.80     2012.68     50.87 o 
   2   1   2     1043.75     1111.16     42.54 o 
   4   1   2    12977.11    11416.51    442.11 o 
   5   1   2      886.89      658.40     50.87 o 
   6   1   2     1454.11      941.08     66.66 o 
   7   1   2       65.40       68.52     18.56 o 
   8   1   2     5386.70     5123.16    181.08 o 
   9   1   2        1.17        2.29     23.74 o 
  10   1   2        4.68       30.16      9.15 o 
  11   1   2       86.59       99.25     16.15 o 
  12   1   2     1383.37     1226.76     44.38 o 
  13   1   2        3.08        6.97      6.64 o 
  14   1   2        9.77       35.45      7.63 o 
  15   1   2       83.18       51.92      9.56 o 
  16   1   2      215.51      170.21     21.38 o 
 -17   2   2       43.06       43.44     14.03 o 
 -16   2   2       85.22      107.63     11.47 o 
 -15   2   2        4.17        8.68      7.10 o 
 -14   2   2      447.73      410.18     44.78 o 
 -13   2   2        5.64       46.43     15.55 o 
 -12   2   2     3850.07     3703.65    110.70 o 
 -11   2   2      852.06      859.21     47.98 o 
 -10   2   2      554.20      625.95     94.93 o 
  -9   2   2       62.51      110.55     26.55 o 
  -8   2   2     9699.04    10649.48    306.18 o 
  -7   2   2     3254.45     3899.30    117.80 o 
  -6   2   2      983.82     1067.42     67.60 o 
  -5   2   2     3510.66     2837.20     77.35 o 
  -4   2   2     9863.83    10743.56    126.24 o 
  -3   2   2      128.12       78.80     15.16 o 
  -2   2   2      919.54      727.27     17.38 o 
  -1   2   2       71.31      151.61     32.18 o 
   0   2   2      102.28      110.53     11.16 o 
   1   2   2    10028.20     9168.23    334.63 o 
   2   2   2    18669.92    18317.17    254.52 o 
   3   2   2    14988.43    15508.73    205.63 o 
   4   2   2     1840.08     1485.49     66.96 o 
   5   2   2      733.21      793.71     55.31 o 
   6   2   2      133.23      285.26     38.45 o 
   7   2   2     1986.73     1994.77    105.02 o 
   8   2   2      818.77     1143.46     70.58 o 
   9   2   2     1934.42     1602.57    154.18 o 
  10   2   2      884.39      917.09     38.54 o 
  11   2   2     2039.82     1687.99     75.77 o 
  12   2   2      383.00      423.52     39.90 o 
  13   2   2       52.36       55.91     16.54 o 
  14   2   2       73.21       64.43     12.35 o 
  15   2   2      241.32      211.93     17.22 o 
  16   2   2        8.36        4.96     10.55 o 
 -17   3   2      355.93      323.60     27.82 o 
 -16   3   2        7.38       10.79      7.64 o 
 -15   3   2     1266.02     1115.93     41.69 o 
 -14   3   2      116.10      119.84     27.65 o 
 -13   3   2     2233.28     2366.25     69.07 o 
 -12   3   2       10.05        8.36     10.42 o 
 -11   3   2     3215.56     2824.69     96.15 o 
 -10   3   2       59.51      240.93     60.61 o 
  -9   3   2     1028.90      899.93    104.57 o 
  -8   3   2     1097.22     1200.42    114.64 o 
  -7   3   2    15972.69    18295.38    802.66 o 
  -6   3   2        4.05        7.51     12.19 o 
  -4   3   2      622.16      563.73     29.47 o 
  -3   3   2    43474.61    44413.65    336.47 o 
  -2   3   2       15.58       40.33      9.11 o 
  -1   3   2    21414.35    24878.46   1394.68 o 
   0   3   2      300.86      350.41     27.50 o 
   1   3   2   143740.84   140914.98   1020.91 o 
   2   3   2      832.64     1065.04     48.41 o 
   3   3   2      514.33      453.74     31.57 o 
   4   3   2      963.88      845.84     46.74 o 
   5   3   2    12054.79    11627.05    214.48 o 
   6   3   2        8.98       25.85     15.18 o 
   7   3   2      469.89      436.37     50.01 o 
   8   3   2      919.22      951.87    114.48 o 
   9   3   2     1516.32     1247.46    139.42 o 
  10   3   2      435.60      507.95     45.23 o 
  11   3   2      301.26      348.75     36.84 o 
  12   3   2      250.61      258.32     32.66 o 
  13   3   2      110.68      138.33     24.31 o 
  14   3   2      263.23      220.67     27.59 o 
  15   3   2      462.40      513.26     34.64 o 
  16   3   2        8.02        9.59      4.32 o 
 -16   4   2      207.91      249.60     17.53 o 
 -15   4   2     1262.68     1594.68     74.59 o 
 -14   4   2       34.88       33.73     10.62 o 
 -13   4   2     1040.39      866.87     42.41 o 
 -12   4   2      328.21      354.67     28.54 o 
 -11   4   2       66.85        6.80     30.36 o 
 -10   4   2       99.73       45.64     31.58 o 
  -9   4   2     9678.25     8807.08    334.81 o 
  -8   4   2        1.20       49.72     34.05 o 
  -7   4   2       62.45       75.72     32.60 o 
  -6   4   2      294.32      224.64     35.22 o 
  -5   4   2     9330.32     8912.11    185.63 o 
  -4   4   2       37.66       56.84     15.78 o 
  -3   4   2     1903.44     2073.56     69.94 o 
  -2   4   2      214.05      190.15     26.34 o 
  -1   4   2    71880.10    74434.63   1467.45 o 
   0   4   2        6.06        9.99      4.85 o 
   1   4   2    25812.76    27704.03    278.65 o 
   2   4   2      570.52      638.22     41.48 o 
   3   4   2    10947.48    11785.49    432.04 o 
   4   4   2       13.29       20.65     13.77 o 
   5   4   2    10111.22    11581.75    228.01 o 
   6   4   2        4.41       16.58     13.36 o 
   7   4   2     4344.90     3941.13    218.34 o 
   8   4   2     1362.81     1270.68    135.31 o 
   9   4   2    15648.45    14729.00    340.82 o 
  10   4   2      247.68      245.08     21.37 o 
  11   4   2     6093.25     5477.55    143.23 o 
  12   4   2      349.30      312.60     35.79 o 
  13   4   2     2279.39     2149.03     87.96 o 
  14   4   2       32.40       37.77     14.56 o 
  15   4   2       44.33       37.55     11.13 o 
  16   4   2       92.14       78.85      8.63 o 
 -16   5   2       35.14       55.85      9.26 o 
 -15   5   2      495.06      524.70     36.37 o 
 -14   5   2        0.01       10.82      9.44 o 
 -13   5   2       28.70       53.99     13.40 o 
 -12   5   2      129.02      187.50     23.79 o 
 -11   5   2     5827.98     5957.98    132.87 o 
 -10   5   2      528.85      565.81     72.92 o 
  -9   5   2     7526.69     8085.53    331.39 o 
  -8   5   2       12.11       71.21     32.03 o 
  -7   5   2    12151.45    12130.84    344.80 o 
  -6   5   2     1944.01     1852.95    100.58 o 
  -5   5   2      978.31     1306.91     77.43 o 
  -4   5   2       41.24       25.97     17.20 o 
  -3   5   2    27506.71    26862.62    697.55 o 
  -2   5   2      121.19       73.00     13.81 o 
  -1   5   2     1893.31     1983.78     52.30 o 
   0   5   2      368.39      488.13     27.75 o 
   1   5   2      629.58      484.31     30.82 o 
   2   5   2     4697.74     5186.22    369.06 o 
   3   5   2     6255.52     6506.21    161.46 o 
   4   5   2      564.69      684.70     44.21 o 
   5   5   2    17090.75    18888.07    651.76 o 
   6   5   2       10.93        6.18     19.40 o 
   7   5   2     3951.60     4452.07    242.32 o 
   8   5   2      423.55      407.15     82.73 o 
   9   5   2     1431.31     1107.28     40.55 o 
  10   5   2      113.99       97.85     17.36 o 
  11   5   2     2410.96     2245.93     95.14 o 
  12   5   2      109.84      117.62     23.15 o 
  13   5   2     1391.20     1438.81     72.47 o 
  14   5   2       63.25       76.38     17.47 o 
  15   5   2      138.55      152.05     18.80 o 
 -16   6   2      102.91       95.33     10.54 o 
 -15   6   2       41.57       47.47     10.09 o 
 -14   6   2      113.46      149.77     22.60 o 
 -13   6   2       54.68       47.51     16.28 o 
 -12   6   2      238.39      236.80     31.64 o 
 -11   6   2      216.98      223.48     30.09 o 
 -10   6   2     1933.43     1920.91     74.51 o 
  -9   6   2     1164.85     1205.77    129.99 o 
  -8   6   2     1472.03     1397.40    131.59 o 
  -7   6   2      466.96      428.13     55.11 o 
  -6   6   2      145.92      177.49     69.00 o 
  -5   6   2     1384.68     1967.65     98.38 o 
  -2   6   2     8084.49     9348.94    159.74 o 
  -1   6   2     3293.04     3724.08     67.12 o 
   0   6   2     8071.70     8208.92    202.67 o 
   1   6   2      214.71      336.42     25.08 o 
   2   6   2    22633.12    26807.44   1074.80 o 
   3   6   2     8448.06     8150.51    644.02 o 
   4   6   2     7865.86    10015.64    396.41 o 
   5   6   2       61.38       91.47     26.26 o 
   6   6   2       91.01       98.25     43.43 o 
   7   6   2     1726.67     1540.78    146.31 o 
   8   6   2      244.24      142.64     54.56 o 
   9   6   2        1.49       23.76     11.61 o 
  10   6   2      341.51      264.05     33.89 o 
  11   6   2        9.21       19.67     16.60 o 
  12   6   2      103.54       97.53     22.06 o 
  13   6   2       30.28       51.43     16.54 o 
  14   6   2      151.58      172.96     23.03 o 
  15   6   2       80.21       71.59     13.05 o 
 -16   7   2       30.41       33.97      8.03 o 
 -15   7   2       41.33       35.46      8.81 o 
 -14   7   2        3.33       -1.22      8.95 o 
 -13   7   2       13.98       10.08     10.64 o 
 -12   7   2       23.82       55.45     18.13 o 
 -11   7   2       53.45       68.64     20.42 o 
 -10   7   2      368.55      322.60     32.57 o 
  -9   7   2      134.29      154.81     21.35 o 
  -8   7   2      194.26      210.71     56.58 o 
  -7   7   2       46.62       94.81     27.48 o 
  -6   7   2     1318.79     1306.61     91.53 o 
  -5   7   2      201.58      271.51     41.66 o 
  -4   7   2     1143.16     1249.90     74.02 o 
  -3   7   2      846.68      921.31     57.60 o 
  -2   7   2     3478.45     4690.72    121.08 o 
  -1   7   2       18.90       23.16      9.09 o 
   0   7   2     4708.58     5084.53    186.24 o 
   1   7   2      965.05      950.46     51.97 o 
   2   7   2     7495.90     9061.95    271.50 o 
   3   7   2       49.86       43.56     16.54 o 
   4   7   2     4314.71     3851.13    359.52 o 
   5   7   2       53.41       85.71     25.94 o 
   6   7   2      465.27      428.39     58.51 o 
   7   7   2        0.36       66.77     38.93 o 
   8   7   2     5217.14     4877.43    162.15 o 
   9   7   2       64.57       62.70     10.79 o 
  10   7   2       17.32       25.71     14.32 o 
  11   7   2       41.00       54.71     17.64 o 
  12   7   2     2473.59     2389.76     96.75 o 
  13   7   2       52.85       69.68     18.68 o 
  14   7   2       42.86       34.80     11.61 o 
  15   7   2       13.51       21.47      8.51 o 
 -16   8   2      271.59      279.77     17.46 o 
 -15   8   2        0.29       -4.58      5.27 o 
 -14   8   2      230.36      245.94     26.85 o 
 -13   8   2       93.33      108.53     20.99 o 
 -12   8   2     2049.93     2086.98     88.86 o 
 -11   8   2        5.91        2.74     11.21 o 
 -10   8   2      133.33      158.38     25.48 o 
  -9   8   2      278.04      189.90     90.88 o 
  -8   8   2     2235.24     1823.81    155.80 o 
  -7   8   2       22.58       52.50     65.56 o 
  -6   8   2     9017.67     9561.16    758.05 o 
  -5   8   2      422.70      311.57     58.13 o 
  -4   8   2     4355.53     3740.79    132.39 o 
  -3   8   2      512.01      585.32     49.51 o 
  -2   8   2     7951.24     8616.16    330.22 o 
  -1   8   2       89.25       93.43     16.39 o 
   0   8   2     4522.29     5069.96    541.14 o 
   1   8   2      149.49      177.29     17.55 o 
   2   8   2     2161.94     2007.43     93.65 o 
   3   8   2      236.74      202.20     32.49 o 
   4   8   2     1227.27     1399.33     90.95 o 
   5   8   2        0.95        9.11     14.95 o 
   6   8   2     4739.31     4491.21    187.92 o 
   7   8   2      133.67      113.92     41.79 o 
   8   8   2       78.76       33.68     10.85 o 
   9   8   2      485.85      428.48     30.03 o 
  10   8   2       30.74       25.81     14.45 o 
  11   8   2      118.05      142.76     25.54 o 
  12   8   2      186.80      213.20     28.96 o 
  13   8   2       92.98       91.25     17.86 o 
  14   8   2      374.26      386.65     30.50 o 
  15   8   2        6.19        8.24      4.57 o 
 -15   9   2      107.38      124.63     11.37 o 
 -14   9   2       53.73       65.84     14.14 o 
 -13   9   2       20.20       29.80     12.24 o 
 -12   9   2       17.76       39.96     15.92 o 
 -11   9   2      776.25      794.04     56.16 o 
 -10   9   2       37.25       28.12     11.31 o 
  -9   9   2       70.87       69.08     11.14 o 
  -8   9   2      640.70      722.31     45.39 o 
  -7   9   2        5.85       17.07     61.03 o 
  -6   9   2        7.25       10.16     16.12 o 
  -5   9   2      480.44      338.68     48.90 o 
  -4   9   2     3378.77     2970.01    125.21 o 
  -3   9   2      892.04      761.07     60.47 o 
  -2   9   2    14288.62    14682.82    615.06 o 
  -1   9   2      490.75      609.42     46.34 o 
   0   9   2      369.22      249.41     53.47 o 
   1   9   2      152.97      165.22     44.28 o 
   2   9   2       29.39       52.44     16.59 o 
   3   9   2      280.03      276.74     39.48 o 
   4   9   2     3918.65     3967.55    197.04 o 
   5   9   2        0.37       32.41     17.38 o 
   6   9   2      350.73      404.35     61.04 o 
   7   9   2        0.26       36.73     12.24 o 
   8   9   2     1221.15     1270.77     38.00 o 
   9   9   2      469.02      525.40     34.05 o 
  10   9   2        2.32        7.87      9.35 o 
  11   9   2        9.74       31.42     14.93 o 
  12   9   2      347.68      395.70     37.31 o 
  13   9   2       54.72       46.49     13.46 o 
  14   9   2        8.91       22.35      9.04 o 
 -15  10   2       43.75       28.07      6.63 o 
 -14  10   2        2.07        7.73      4.03 o 
 -13  10   2      151.59      134.70     20.16 o 
 -12  10   2       66.75       53.80     15.88 o 
 -11  10   2      212.77      195.96     27.37 o 
 -10  10   2      631.97      607.93     33.19 o 
  -9  10   2      308.50      259.03     22.10 o 
  -8  10   2      421.39      375.46     51.87 o 
  -7  10   2      271.53      234.12     19.08 o 
  -6  10   2        0.26       24.50     31.37 o 
  -5  10   2     6091.84     6347.73    206.23 o 
  -4  10   2        0.91       50.47     22.95 o 
  -3  10   2      194.06      247.14     36.17 o 
  -2  10   2     1976.41     2133.42     84.47 o 
  -1  10   2     1155.79     1070.44     83.32 o 
   0  10   2      261.32      254.03     58.10 o 
   1  10   2        4.78       46.77     28.47 o 
   2  10   2      212.59      182.53     53.48 o 
   3  10   2     4709.22     4805.71    274.74 o 
   4  10   2      233.45      301.10     99.30 o 
   5  10   2       94.64       98.18     28.63 o 
   6  10   2      413.59      347.44     31.03 o 
   7  10   2      856.72      903.35     42.08 o 
   8  10   2     3036.91     3307.01    106.75 o 
   9  10   2        4.90       20.45     10.01 o 
  10  10   2      984.40     1014.80     61.49 o 
  11  10   2      338.96      406.58     37.64 o 
  12  10   2       71.72       49.50     13.72 o 
  13  10   2      290.58      290.11     26.23 o 
  14  10   2       17.14       26.14      5.25 o 
 -14  11   2       85.09       78.70     15.32 o 
 -13  11   2      338.99      324.64     19.49 o 
 -12  11   2       38.55       51.50     13.81 o 
 -11  11   2     1816.40     1980.76     79.95 o 
 -10  11   2       58.87       89.93     13.63 o 
  -9  11   2      195.97      166.27     17.82 o 
  -8  11   2      136.59      130.26     16.17 o 
  -7  11   2      601.67      471.33     35.92 o 
  -6  11   2       53.74       55.33     10.08 o 
  -5  11   2     2253.58     2257.89    126.87 o 
  -4  11   2      641.03      616.57     64.50 o 
  -3  11   2     1500.64     1350.31    100.40 o 
  -2  11   2      143.33       98.65     26.43 o 
  -1  11   2        0.45       22.01     44.95 o 
   0  11   2      522.12      388.83     75.68 o 
   1  11   2     2395.33     2225.62    179.56 o 
   2  11   2       32.36       52.00     32.81 o 
   3  11   2     5616.55     5103.94    295.90 o 
   4  11   2     1243.79     1098.60    150.55 o 
   5  11   2     1550.56     1485.58     58.22 o 
   6  11   2      187.46      156.38     40.71 o 
   7  11   2      351.70      299.61     26.16 o 
   8  11   2     1650.62     1726.34     60.09 o 
   9  11   2      487.78      570.49     27.54 o 
  10  11   2       88.85       75.53     17.12 o 
  11  11   2      399.95      352.65     32.63 o 
  12  11   2        0.76        8.91      6.89 o 
  13  11   2       64.57       75.94      9.34 o 
 -13  12   2        2.74       13.65      4.94 o 
 -12  12   2      156.61      203.66     16.27 o 
 -11  12   2       72.58       47.93      9.62 o 
 -10  12   2      435.30      460.29     23.46 o 
  -9  12   2        7.65       10.96      7.25 o 
  -8  12   2      296.64      270.96     34.40 o 
  -7  12   2      207.95      227.45     22.64 o 
  -6  12   2       62.13       70.46     16.04 o 
  -5  12   2     2779.48     2663.93     48.77 o 
  -4  12   2       90.62       92.07     12.20 o 
  -3  12   2       18.08       43.67     22.23 o 
  -2  12   2      326.46      377.38     56.23 o 
  -1  12   2     5287.50     4756.29    195.63 o 
   0  12   2       92.14       67.75     29.34 o 
   1  12   2        3.38      -32.70     32.70 o 
   2  12   2     1420.62     1512.52    165.23 o 
   3  12   2      408.54      447.29     34.94 o 
   4  12   2       11.13       16.86      6.78 o 
   5  12   2      877.45      653.67     37.47 o 
   6  12   2      195.49      255.07     35.11 o 
   7  12   2     3576.37     3257.37     83.04 o 
   8  12   2      222.63      245.79     29.41 o 
   9  12   2        9.62       10.71      8.38 o 
  10  12   2        6.39       20.33     11.60 o 
  11  12   2      314.32      402.48     24.54 o 
  12  12   2        6.99       20.96      6.38 o 
  13  12   2      236.22      165.54     16.59 o 
 -12  13   2       24.99       47.46     13.92 o 
 -11  13   2       23.53       45.40      7.05 o 
 -10  13   2        2.64        6.37      7.44 o 
  -9  13   2      307.34      289.98     25.15 o 
  -8  13   2      190.05      160.80     19.41 o 
  -7  13   2      458.21      400.33     30.50 o 
  -6  13   2       82.76       74.32     11.59 o 
  -5  13   2      736.35      829.55     34.69 o 
  -4  13   2      236.61      259.92     19.32 o 
  -3  13   2     2534.19     2522.13     56.97 o 
  -2  13   2       93.23      100.61     14.00 o 
  -1  13   2      322.89      358.01     30.21 o 
   0  13   2       20.26       31.38      9.12 o 
   1  13   2     3144.58     3122.26    103.79 o 
   2  13   2      882.28     1010.91     39.34 o 
   3  13   2        5.85       48.36      9.81 o 
   4  13   2      148.73      147.22     16.36 o 
   5  13   2     2142.13     2016.10     67.88 o 
   6  13   2      305.01      312.80     22.99 o 
   7  13   2       60.76       89.87     17.92 o 
   8  13   2      136.73      124.79     14.55 o 
   9  13   2       45.68       51.62     12.37 o 
  10  13   2       77.89       92.89     13.24 o 
  11  13   2       43.41       59.29     15.03 o 
  12  13   2       43.57       68.30     13.13 o 
 -12  14   2        0.23       -4.38      5.08 o 
 -11  14   2       45.79       38.94      7.94 o 
 -10  14   2      136.47      110.52     13.90 o 
  -9  14   2      123.74      138.38     17.14 o 
  -8  14   2      170.34      181.14     20.05 o 
  -7  14   2       30.76       27.44     10.73 o 
  -6  14   2      149.88      141.68     18.79 o 
  -5  14   2       44.59       30.45      9.24 o 
  -4  14   2      307.44      286.19     47.68 o 
  -3  14   2       16.14       17.13      8.30 o 
  -2  14   2     1474.03     1669.81     67.67 o 
  -1  14   2       45.61        6.06     28.51 o 
   0  14   2     2094.12     2096.28     70.14 o 
   1  14   2       81.52       36.95     16.17 o 
   2  14   2     4143.21     4483.27    123.64 o 
   3  14   2        3.13        8.92      8.95 o 
   4  14   2      110.55       93.28     11.69 o 
   5  14   2      176.10      135.05     15.73 o 
   6  14   2       60.17       88.26     13.01 o 
   7  14   2        9.45       12.10      8.38 o 
   8  14   2      304.43      310.65     26.47 o 
   9  14   2      135.95      129.85     16.17 o 
  10  14   2       54.61       46.94      9.42 o 
  11  14   2       66.35       84.76     15.32 o 
  12  14   2        0.91        1.04      3.91 o 
 -11  15   2       33.20       67.20     11.26 o 
 -10  15   2      383.83      369.55     21.82 o 
  -9  15   2        9.71        6.10      7.09 o 
  -8  15   2        2.88        6.35      7.08 o 
  -7  15   2       37.72       50.97     11.59 o 
  -6  15   2      626.02      451.62     32.05 o 
  -5  15   2       25.20       10.15      7.76 o 
  -4  15   2      367.80      468.40     35.80 o 
  -3  15   2      484.10      433.92     33.94 o 
  -2  15   2     1663.65     1681.44     63.40 o 
  -1  15   2      180.17      215.26     15.92 o 
   0  15   2     1368.36     1144.20     38.21 o 
   1  15   2       13.90       20.44     28.59 o 
   2  15   2      878.99      910.03     37.29 o 
   3  15   2       30.51       46.12     10.64 o 
   4  15   2      372.91      272.51     16.29 o 
   5  15   2        1.34        4.04      7.01 o 
   6  15   2       62.55       95.35     13.14 o 
   7  15   2       20.11        7.59     11.60 o 
   8  15   2       22.67       30.88     10.32 o 
   9  15   2       20.98       42.83      8.12 o 
  10  15   2       13.99        1.11      5.03 o 
  11  15   2       53.52       56.64      9.75 o 
 -10  16   2      169.01      294.82     24.70 o 
  -9  16   2      249.04      338.04     31.52 o 
  -8  16   2       24.26       30.49     14.18 o 
  -7  16   2       88.02      110.45     23.34 o 
  -6  16   2       49.17       76.30     22.81 o 
  -5  16   2      540.70      533.41     36.80 o 
  -4  16   2       11.25        6.97     10.63 o 
  -3  16   2      110.04      111.51     19.16 o 
  -2  16   2       44.82       27.56      9.38 o 
  -1  16   2      214.67      232.82     16.58 o 
   0  16   2        0.51        4.08      8.96 o 
   1  16   2        2.14       15.40      9.91 o 
   2  16   2      610.83      516.46     71.14 o 
   3  16   2      704.05      757.19     41.70 o 
   4  16   2      405.64      281.32     25.97 o 
   5  16   2       16.66       19.86     10.06 o 
   6  16   2     1656.94     1474.53     55.07 o 
   7  16   2       84.45      141.99     17.48 o 
   8  16   2       15.92        0.45      6.26 o 
   9  16   2       41.71       47.43      8.82 o 
  -9  17   2      106.44       92.72     15.43 o 
  -8  17   2       35.48       44.48     13.26 o 
  -7  17   2       22.73       16.97     13.41 o 
  -6  17   2       22.26       35.87     16.20 o 
  -5  17   2      119.17      129.58     24.36 o 
  -4  17   2      349.34      360.11     28.76 o 
  -3  17   2       21.27       53.84     13.20 o 
  -2  17   2     1128.02     1028.78     38.38 o 
  -1  17   2      160.01      149.45     15.28 o 
   0  17   2       52.26       68.58     11.37 o 
   1  17   2       63.65       77.19     14.82 o 
   2  17   2      175.67      150.87     19.17 o 
   3  17   2      530.58      552.25     34.80 o 
   4  17   2       20.82       13.20     11.43 o 
   5  17   2      112.89       61.77     18.39 o 
   6  17   2       10.53       27.55     14.28 o 
   7  17   2      220.20      284.26     29.52 o 
   8  17   2       41.38       48.97     11.94 o 
   9  17   2       16.05       41.93      8.67 o 
  -9  18   2       24.38       26.42      7.23 o 
  -8  18   2        5.77        2.58      4.45 o 
  -7  18   2       13.95       28.26     10.23 o 
  -6  18   2      116.88      138.33     14.45 o 
  -5  18   2      439.61      356.08     23.80 o 
  -4  18   2        2.42       10.28      8.78 o 
  -3  18   2       82.80      112.74     13.25 o 
  -2  18   2       10.18       18.73      7.48 o 
  -1  18   2      469.14      371.24     21.50 o 
   0  18   2      120.05      136.56     13.72 o 
   1  18   2       70.74       42.34      9.10 o 
   2  18   2       28.01       13.74      6.87 o 
   3  18   2       86.17      111.52     21.42 o 
   4  18   2       40.66       59.15     15.68 o 
   5  18   2     2045.14     1743.58     71.70 o 
   6  18   2       43.51       57.81     13.91 o 
   7  18   2       14.76        9.64      7.94 o 
   8  18   2        0.01       -5.64      5.64 o 
  -7  19   2      189.91      148.19     16.51 o 
  -6  19   2        0.33        0.08      5.17 o 
  -5  19   2        2.97        1.05      5.61 o 
  -4  19   2       20.31       25.43      9.53 o 
  -3  19   2      287.45      219.16     17.44 o 
  -2  19   2       16.36       31.60      7.14 o 
  -1  19   2      147.83      178.78     18.13 o 
   0  19   2        2.48        7.73      5.19 o 
   1  19   2      203.72      136.83     12.29 o 
   2  19   2       21.64       13.09      7.48 o 
   3  19   2        0.18       14.64      7.74 o 
   4  19   2      139.67      165.10     15.47 o 
   5  19   2      117.34      104.16     12.13 o 
   6  19   2       32.54       20.33      6.16 o 
  -5  20   2      362.02      319.08     22.27 o 
  -4  20   2       37.83       45.79      7.46 o 
  -3  20   2        2.72        9.65      4.83 o 
  -2  20   2      124.36      162.95     12.48 o 
  -1  20   2        0.54        4.19      6.34 o 
   0  20   2      325.01      421.62     33.53 o 
   1  20   2      304.89      297.07     19.20 o 
   2  20   2        3.49        0.31      4.75 o 
   3  20   2       50.44       36.37      7.93 o 
   4  20   2       44.48       55.71      7.70 o 
   1  21   2      159.74      187.98     17.25 o 
 -17   1   3      133.76      146.60     17.79 o 
 -16   1   3      131.37      138.12     11.70 o 
 -15   1   3       29.82        5.73      6.32 o 
 -14   1   3      115.81       82.09     15.57 o 
 -13   1   3     3203.72     3217.89     98.88 o 
 -12   1   3       40.88       48.76     16.91 o 
 -11   1   3      554.52      468.78     35.34 o 
 -10   1   3      205.79      195.03     35.71 o 
  -9   1   3     1571.22     1680.32     92.96 o 
  -8   1   3      147.56      699.57    470.95 o 
  -7   1   3      565.05      826.61     73.09 o 
  -6   1   3     2440.24     2569.28    239.46 o 
  -5   1   3      782.64      729.85     39.16 o 
  -4   1   3    11575.57    11689.89    134.74 o 
  -3   1   3     1878.33     2612.67     44.98 o 
  -2   1   3     8026.59     8028.77    109.72 o 
  -1   1   3     7895.13     6595.85    350.42 o 
   0   1   3     1416.32     1109.62     35.36 o 
   1   1   3    37567.89    38099.82    278.60 o 
   2   1   3     5099.35     4973.84    110.28 o 
   4   1   3        1.69       57.34     23.29 o 
   5   1   3      693.49      697.59     67.37 o 
   6   1   3     1420.39     1574.66     91.88 o 
   7   1   3      726.40      727.60     68.32 o 
   8   1   3      411.16      341.65     50.44 o 
   9   1   3     1659.65     1433.09    107.23 o 
  10   1   3      647.55      570.45     58.37 o 
  11   1   3        0.34       17.32      6.94 o 
  12   1   3      261.33      204.09     19.20 o 
  13   1   3      296.29      287.37     26.30 o 
  14   1   3       77.98       97.20     22.43 o 
  15   1   3       13.73       32.78      7.67 o 
 -17   2   3       25.32       45.06     13.67 o 
 -16   2   3       79.48       88.47      9.91 o 
 -15   2   3       80.47       75.48     11.06 o 
 -14   2   3       77.11       87.33     14.72 o 
 -13   2   3       36.97       72.90     14.04 o 
 -12   2   3     1621.76     1501.98     70.45 o 
 -11   2   3     4426.81     4436.12    140.38 o 
 -10   2   3      395.02      457.73     85.46 o 
  -9   2   3      125.60      159.76     29.21 o 
  -8   2   3     6041.88     6962.52    172.52 o 
  -7   2   3    10161.55    11684.64    742.69 o 
  -5   2   3     1410.35      940.15     44.53 o 
  -4   2   3    23804.31    22094.80    608.08 o 
  -3   2   3    16132.74    14068.79    441.78 o 
  -2   2   3      216.20      206.96     13.96 o 
  -1   2   3     1121.11      711.66     47.60 o 
   0   2   3     2025.89     1533.46     48.66 o 
   1   2   3    31595.83    30285.08   1034.23 o 
   2   2   3     4921.93     5282.11    160.78 o 
   3   2   3    22866.55    22979.34    522.09 o 
   4   2   3     9968.68     9833.50    236.27 o 
   5   2   3     1296.74      784.59     60.74 o 
   6   2   3     1017.27     1143.08     65.30 o 
   7   2   3     8336.38     9283.94    242.42 o 
   8   2   3      954.62      785.82     76.94 o 
   9   2   3        6.06      -29.04     55.33 o 
  10   2   3     2167.17     2253.21     62.62 o 
  11   2   3     3152.14     2820.03     74.70 o 
  12   2   3      285.83      234.60     29.99 o 
  13   2   3      137.94      127.41     22.64 o 
  14   2   3       18.50        7.10      8.12 o 
  15   2   3      338.39      421.17     29.95 o 
 -17   3   3      188.05      217.15     23.81 o 
 -16   3   3        1.62        5.57      4.91 o 
 -15   3   3       33.81       61.98     10.17 o 
 -14   3   3      812.21      730.72     37.83 o 
 -13   3   3      492.93      530.29     37.70 o 
 -12   3   3        5.69       51.53     27.06 o 
 -11   3   3        2.97      -26.41     42.30 o 
 -10   3   3       15.83       45.94     31.13 o 
  -9   3   3     2823.69     2753.97    181.21 o 
  -8   3   3     2589.91     2824.07    170.78 o 
  -7   3   3     1822.84     2375.56    594.92 o 
  -6   3   3     1537.68     1651.71     66.79 o 
  -5   3   3     8474.23     8744.71    180.39 o 
  -4   3   3      527.42      375.76     22.37 o 
  -3   3   3     4049.09     3986.23    154.68 o 
  -2   3   3     4273.66     4061.27    111.93 o 
  -1   3   3     1575.77     1343.80    129.64 o 
   0   3   3     3550.67     3419.23    147.54 o 
   1   3   3    13503.53    13034.86    632.11 o 
   2   3   3    10483.30    10905.04    172.10 o 
   3   3   3    14278.65    13412.75    477.63 o 
   4   3   3     1128.92      710.23     55.14 o 
   5   3   3     4623.87     5471.93    162.06 o 
   6   3   3       86.23      114.12     24.71 o 
   7   3   3     1329.22     1521.53     82.18 o 
   8   3   3     2870.79     2789.60    225.79 o 
   9   3   3      971.48      986.86     71.74 o 
  10   3   3      783.07      827.40     37.99 o 
  11   3   3      375.84      285.52     25.82 o 
  12   3   3     4997.75     4398.03    128.47 o 
  13   3   3        4.26       19.63     10.84 o 
  14   3   3      333.86      268.17     29.21 o 
  15   3   3       62.75       76.60     14.21 o 
 -17   4   3        0.63       -9.98      9.98 o 
 -16   4   3       96.81      135.42     11.84 o 
 -15   4   3        2.18       18.06      8.78 o 
 -14   4   3       56.86       53.40     25.59 o 
 -13   4   3       67.35       67.75     12.99 o 
 -12   4   3      380.33      394.62     29.17 o 
 -11   4   3      117.18      119.72     17.98 o 
 -10   4   3     1282.72     1420.79    111.49 o 
  -9   4   3       17.24       29.28     22.19 o 
  -8   4   3     2563.13     2882.95    180.13 o 
  -7   4   3      537.01      425.10     66.08 o 
  -6   4   3    22333.36    23666.21    478.71 o 
  -5   4   3       68.00      206.03     32.46 o 
  -4   4   3     3736.40     3895.14    229.56 o 
  -3   4   3      304.28      184.49     30.21 o 
  -2   4   3     3522.77     4172.13    128.79 o 
  -1   4   3      631.26      563.55     25.06 o 
   0   4   3       28.81       45.21      8.57 o 
   1   4   3     6537.74     5394.77    178.58 o 
   3   4   3      909.37     1088.13     52.97 o 
   4   4   3     3824.31     3939.71    112.63 o 
   5   4   3        4.73      -12.66     15.16 o 
   6   4   3     1905.41     1936.76    133.59 o 
   7   4   3        0.08       21.87     14.51 o 
   8   4   3     1198.03     1101.40    131.92 o 
   9   4   3      606.18      656.96     46.98 o 
  10   4   3     3132.68     3376.08    107.20 o 
  11   4   3      505.83      417.43     30.64 o 
  12   4   3     1278.46     1210.71     69.22 o 
  13   4   3      189.36      183.66     27.42 o 
  14   4   3       54.37       63.46     16.22 o 
  15   4   3       17.66       31.52     10.29 o 
 -16   5   3      178.10      251.08     17.38 o 
 -15   5   3        3.90       13.06      7.44 o 
 -14   5   3      127.13       75.32     13.49 o 
 -13   5   3       94.56       58.16     16.35 o 
 -12   5   3     3501.66     3733.47     87.77 o 
 -11   5   3       10.92       27.54     10.53 o 
 -10   5   3      311.48      355.38     31.35 o 
  -9   5   3     4324.24     4762.53    251.18 o 
  -8   5   3     1537.85     1380.55    128.81 o 
  -7   5   3      798.46      575.30     76.99 o 
  -6   5   3     7599.38     7454.00    198.96 o 
  -5   5   3     1633.85     2311.92    252.86 o 
  -4   5   3      280.46      220.37     67.19 o 
  -3   5   3      979.89     1238.99     59.67 o 
  -2   5   3     1487.24     1482.02     81.46 o 
  -1   5   3      345.53      406.98     22.39 o 
   1   5   3     1314.98     1813.02    126.70 o 
   2   5   3    23700.14    24802.29    755.86 o 
   3   5   3      125.88      173.01     21.85 o 
   4   5   3     1252.58     1655.75    134.29 o 
   5   5   3     8410.34    10921.87    826.62 o 
   6   5   3     2332.45     2182.57    163.22 o 
   7   5   3      378.41      450.01     84.55 o 
   8   5   3     3782.41     4047.31    255.17 o 
   9   5   3      120.17       98.64     15.29 o 
  10   5   3     2805.12     2669.17     73.66 o 
  11   5   3      878.69      800.08     58.14 o 
  12   5   3      112.06       70.89     19.49 o 
  13   5   3      250.69      228.94     30.58 o 
  14   5   3       12.78       20.41     10.86 o 
  15   5   3      233.73      223.43     21.43 o 
 -16   6   3       16.55       18.05      7.11 o 
 -15   6   3        6.11       15.46      7.80 o 
 -14   6   3      367.74      397.23     35.30 o 
 -13   6   3        0.07        6.28     10.10 o 
 -12   6   3       39.76        8.51     11.90 o 
 -11   6   3      595.62      718.89     51.53 o 
 -10   6   3       19.05       38.96     11.62 o 
  -9   6   3     4438.23     4352.88    247.40 o 
  -8   6   3     1550.07     1408.17    131.20 o 
  -7   6   3      307.60      304.76     47.72 o 
  -6   6   3     2338.54     2626.30    269.77 o 
  -5   6   3     2055.61     2519.55    110.79 o 
  -4   6   3     8820.56     8285.58    380.38 o 
  -3   6   3     7549.74     8971.82    171.97 o 
  -2   6   3        0.97       32.35     16.77 o 
  -1   6   3       76.12       96.74     11.98 o 
   0   6   3    21450.17    21478.43    546.97 o 
   1   6   3      993.35     1190.81     45.90 o 
   2   6   3     1920.40     2151.82     96.72 o 
   3   6   3     2379.70     2227.00     83.96 o 
   4   6   3    22822.18    21848.74   1082.13 o 
   5   6   3     1759.58     2193.21    121.73 o 
   6   6   3        6.60       27.58     22.63 o 
   7   6   3     1163.02     1023.28    127.48 o 
   8   6   3     4160.48     3956.83    259.14 o 
   9   6   3       73.26       49.23     12.84 o 
  10   6   3      138.34      128.02     14.73 o 
  11   6   3      135.32       90.82     23.14 o 
  12   6   3       46.91       68.44     19.14 o 
  13   6   3      118.53      119.43     22.66 o 
  14   6   3       64.04      105.71     18.09 o 
  15   6   3        0.54        3.12      5.28 o 
 -16   7   3      172.71      226.60     22.66 o 
 -15   7   3       46.67       26.71      9.03 o 
 -14   7   3       30.44       29.54     12.15 o 
 -13   7   3      602.63      567.01     44.79 o 
 -12   7   3      134.23      158.07     26.48 o 
 -11   7   3      913.49     1024.45     62.70 o 
 -10   7   3     1389.70     1508.81     66.45 o 
  -9   7   3       41.34       67.37     14.30 o 
  -8   7   3     1799.52     1705.94    147.93 o 
  -7   7   3       66.26      129.61     32.52 o 
  -6   7   3     2358.98     2438.21    286.99 o 
  -5   7   3     1137.54     1460.42     88.25 o 
  -4   7   3     5683.63     4964.02    147.27 o 
  -3   7   3     9240.32    10978.03    201.75 o 
  -2   7   3     2297.94     2063.84     80.40 o 
   0   7   3      135.71      135.27     15.59 o 
   1   7   3      995.36     1202.27     47.11 o 
   2   7   3     8126.66     8920.87    152.55 o 
   3   7   3     9320.67    10419.97    536.13 o 
   4   7   3       38.00       53.11     19.50 o 
   5   7   3       44.79       90.10     29.67 o 
   6   7   3      935.58      868.85    108.85 o 
   7   7   3       20.59        8.09     19.94 o 
   8   7   3      422.11      369.22     25.27 o 
   9   7   3      315.54      298.13     20.60 o 
  10   7   3     1345.44     1383.12     54.85 o 
  11   7   3      233.84      234.71     31.81 o 
  12   7   3      309.26      320.68     35.97 o 
  13   7   3       28.07       39.38     14.31 o 
  14   7   3       42.41       46.35     12.70 o 
  15   7   3       18.04       18.57      6.68 o 
 -16   8   3        2.67        6.94      4.06 o 
 -15   8   3      282.56      327.54     20.02 o 
 -14   8   3       17.78       23.24     11.55 o 
 -13   8   3      145.87      208.24     27.41 o 
 -12   8   3       76.85       98.57     21.03 o 
 -11   8   3      178.12      210.27     29.71 o 
 -10   8   3       30.10       57.28     19.33 o 
  -9   8   3     2907.05     3046.71    174.76 o 
  -8   8   3      289.26      287.18     65.18 o 
  -7   8   3     2813.92     2769.53    316.18 o 
  -6   8   3      378.93      403.72     67.88 o 
  -5   8   3     6810.43     7477.08    277.62 o 
  -4   8   3      147.30       68.53     41.17 o 
  -3   8   3     1401.71     2040.49     92.53 o 
  -2   8   3        1.46       48.37     13.47 o 
  -1   8   3     5661.94     6167.54    301.53 o 
   0   8   3      633.25      433.90     29.55 o 
   2   8   3      241.77      228.52     32.64 o 
   3   8   3     1392.70     1356.46     97.94 o 
   4   8   3      561.21      348.08     48.72 o 
   5   8   3      108.67       89.06     28.84 o 
   6   8   3        9.71       -9.80     21.34 o 
   7   8   3      109.35      182.66     30.05 o 
   8   8   3      999.38     1132.93     36.33 o 
   9   8   3       31.59       62.28     10.75 o 
  10   8   3       19.00       42.32     13.51 o 
  11   8   3      204.80      122.07     22.35 o 
  12   8   3      155.35      224.63     29.82 o 
  13   8   3       13.69       14.20     10.60 o 
  14   8   3       73.56       99.44     15.10 o 
 -15   9   3      101.79       87.86     11.81 o 
 -14   9   3       74.19       83.18     11.83 o 
 -13   9   3      289.95      347.28     33.15 o 
 -12   9   3       15.86       40.90     16.94 o 
 -11   9   3     1414.21     1430.06     74.20 o 
 -10   9   3      101.19       85.38     19.98 o 
  -9   9   3      279.39      219.31     20.21 o 
  -8   9   3      358.26      419.90     26.86 o 
  -7   9   3      143.07      165.25     62.39 o 
  -6   9   3      541.80      640.93     69.07 o 
  -5   9   3     1046.29      988.68     77.53 o 
  -4   9   3      200.35      293.96     42.27 o 
  -3   9   3     1446.71     1429.79     68.56 o 
  -2   9   3     1927.67     1894.49     75.56 o 
  -1   9   3     8360.26     8250.91    445.93 o 
   0   9   3      525.90      562.74     76.06 o 
   1   9   3    13386.83    13626.16    952.48 o 
   2   9   3      102.59      131.11     43.07 o 
   3   9   3     6664.19     7051.83    217.92 o 
   4   9   3       40.57       50.12     22.31 o 
   5   9   3     3508.91     3442.65    161.91 o 
   6   9   3       91.30      102.96     29.47 o 
   7   9   3       24.22       16.69      7.88 o 
   8   9   3       59.24       72.81     14.17 o 
   9   9   3     6816.81     6706.50    211.35 o 
  10   9   3        0.01        0.35     11.90 o 
  11   9   3        7.53       -0.68      9.80 o 
  12   9   3      298.34      182.27     25.83 o 
  13   9   3      647.34      767.89     43.96 o 
  14   9   3       15.35       17.50      8.15 o 
 -15  10   3       83.80       94.77     11.54 o 
 -14  10   3      218.89      183.99     11.34 o 
 -13  10   3        7.88       10.44      6.43 o 
 -12  10   3        3.87       -3.28     10.22 o 
 -11  10   3     3077.45     3149.11    105.24 o 
 -10  10   3     1463.42     1330.58     48.92 o 
  -9  10   3       49.20       29.60     14.57 o 
  -8  10   3      752.44      823.75     35.72 o 
  -7  10   3     3161.10     3278.78    237.64 o 
  -6  10   3       22.60       27.17     17.20 o 
  -5  10   3     2441.87     2544.08    130.39 o 
  -4  10   3     1820.65     2047.35     89.86 o 
  -3  10   3     5356.87     5133.02    141.87 o 
  -2  10   3      836.46      662.26     48.12 o 
  -1  10   3     1291.70     1273.75    122.71 o 
   0  10   3      644.00      749.97     96.57 o 
   1  10   3     3418.23     3662.01    224.20 o 
   2  10   3       83.90       55.91     19.90 o 
   3  10   3     3949.90     3325.40    234.44 o 
   4  10   3     2758.78     2928.33    234.48 o 
   5  10   3      637.25      705.04     76.74 o 
   6  10   3     1396.90     1301.23     63.22 o 
   7  10   3     2096.74     2153.43    103.98 o 
   8  10   3     1651.70     1527.77     48.33 o 
   9  10   3       17.29       42.75     12.09 o 
  10  10   3        1.58       -2.81      8.87 o 
  11  10   3     1116.23     1325.35     66.20 o 
  12  10   3      141.18      114.43     19.46 o 
  13  10   3        0.48        8.42      6.75 o 
  14  10   3       30.76        7.73      4.59 o 
 -14  11   3        2.06        7.58      5.32 o 
 -13  11   3      209.75      241.40     19.63 o 
 -12  11   3        3.22        6.19      6.28 o 
 -11  11   3        2.71       -2.89     11.30 o 
 -10  11   3       57.52       48.93     10.95 o 
  -9  11   3     1697.61     1793.79     69.53 o 
  -8  11   3      524.08      569.40     48.21 o 
  -7  11   3        5.55       47.38     16.41 o 
  -6  11   3       38.37       35.18      7.53 o 
  -5  11   3     2520.21     2370.75     68.34 o 
  -4  11   3     1963.65     2316.55    100.36 o 
  -3  11   3      189.26      186.04     37.93 o 
  -2  11   3        5.50       30.22     65.60 o 
  -1  11   3     1532.83     1515.79    106.57 o 
   0  11   3      970.72      981.64    118.35 o 
   1  11   3      479.57      310.67     67.76 o 
   2  11   3      744.09      707.42    108.38 o 
   3  11   3     1586.59     1649.70    174.20 o 
   4  11   3     1693.65     1792.57     79.84 o 
   5  11   3     2072.42     2036.60     60.52 o 
   6  11   3      351.70      363.26     32.97 o 
   7  11   3       64.32      100.43     25.81 o 
   8  11   3       46.35       93.65     12.81 o 
   9  11   3     1165.33     1436.89     50.19 o 
  10  11   3       50.43       32.35     12.75 o 
  11  11   3       32.31       81.64     16.98 o 
  12  11   3        4.79       21.18      9.26 o 
  13  11   3      101.05      141.31     14.10 o 
 -13  12   3       73.30       68.39      7.86 o 
 -12  12   3      729.51      743.85     29.86 o 
 -11  12   3        2.80       20.95      6.11 o 
 -10  12   3      177.40      233.95     17.01 o 
  -9  12   3       45.51       53.27     10.95 o 
  -8  12   3      102.99      103.89     15.06 o 
  -7  12   3       74.13       69.99     13.40 o 
  -6  12   3      118.94       93.34     13.66 o 
  -5  12   3        2.18        1.57      6.91 o 
  -4  12   3     1277.76     1283.24     39.19 o 
  -3  12   3       83.24      106.56     19.16 o 
  -2  12   3     1110.87     1210.75     99.83 o 
  -1  12   3        0.07       14.32     21.99 o 
   0  12   3     3487.03     3258.98    165.37 o 
   1  12   3       88.00      107.10     43.90 o 
   2  12   3     3865.99     4062.75    125.83 o 
   3  12   3      244.33      238.14     15.91 o 
   4  12   3     3531.50     3684.12    109.72 o 
   5  12   3      363.74      379.86     24.53 o 
   6  12   3      300.35      267.86     35.25 o 
   7  12   3        1.49       23.58     11.53 o 
   8  12   3     3407.16     3468.43     90.36 o 
   9  12   3      790.10      900.60     38.28 o 
  10  12   3       34.30       34.22     11.73 o 
  11  12   3        0.27        8.61      5.34 o 
  12  12   3        0.30        1.28      4.80 o 
  13  12   3       84.62       52.40      9.24 o 
 -12  13   3      566.03      656.70     30.29 o 
 -11  13   3        0.19       -2.78      4.50 o 
 -10  13   3      683.57      711.75     35.16 o 
  -9  13   3      184.37      165.19     19.28 o 
  -8  13   3     3105.81     2821.79     76.50 o 
  -7  13   3      976.62      907.33     49.56 o 
  -6  13   3      487.64      417.60     26.24 o 
  -5  13   3       19.74       26.53      8.72 o 
  -4  13   3      513.96      403.84     23.33 o 
  -3  13   3      201.83      161.12     15.04 o 
  -2  13   3     2204.47     2055.23     72.87 o 
  -1  13   3      244.39      310.18     28.76 o 
   0  13   3      103.40       68.86     22.42 o 
   1  13   3     3126.88     3052.69     79.28 o 
   2  13   3      888.52      837.59     35.86 o 
   3  13   3      489.11      530.23     26.08 o 
   4  13   3       23.64       48.35      9.24 o 
   5  13   3      722.16      744.32     42.45 o 
   6  13   3      391.63      484.53     28.27 o 
   7  13   3       15.88        8.87      7.86 o 
   8  13   3       52.94       37.23      9.62 o 
   9  13   3       37.67       41.28     11.29 o 
  10  13   3       86.91       60.78     17.37 o 
  11  13   3        0.79       -3.60      7.13 o 
  12  13   3      262.01      238.03     21.18 o 
 -12  14   3      112.76      112.81     20.49 o 
 -11  14   3      145.47      129.13     12.64 o 
 -10  14   3      912.29      914.14     43.18 o 
  -9  14   3        6.69       -2.44      6.97 o 
  -8  14   3        4.32        3.60      8.25 o 
  -7  14   3      778.43      684.68     38.28 o 
  -6  14   3      413.02      404.47     26.11 o 
  -5  14   3        1.23        4.80      9.23 o 
  -4  14   3     2870.91     2821.16     66.21 o 
  -3  14   3       23.45       54.87     15.05 o 
  -2  14   3     2936.38     2844.80     78.87 o 
  -1  14   3      123.18       51.32     44.30 o 
   0  14   3     2918.11     3141.77     80.45 o 
   1  14   3     1986.33     2038.35     58.87 o 
   2  14   3      377.60      543.65     30.92 o 
   3  14   3      355.97      388.24     34.10 o 
   4  14   3     1836.45     1893.72     63.77 o 
   5  14   3     1345.75     1340.06     81.06 o 
   6  14   3      142.07       81.10     12.78 o 
   7  14   3       54.90       31.22      9.47 o 
   8  14   3     1200.34     1338.83     52.02 o 
   9  14   3       26.35       32.90      9.09 o 
  10  14   3      668.93      719.82     46.67 o 
  11  14   3       31.35       29.88      9.75 o 
 -11  15   3       31.77       50.62     11.10 o 
 -10  15   3      165.10      234.69     20.73 o 
  -9  15   3       28.99       20.32      7.93 o 
  -8  15   3        0.45       -5.46      8.84 o 
  -7  15   3        7.73        3.75      9.55 o 
  -6  15   3      895.37      883.38     43.06 o 
  -5  15   3       15.54       33.76     30.98 o 
  -4  15   3      774.92      695.18     42.39 o 
  -3  15   3        7.43        3.71     10.06 o 
  -2  15   3      556.10      616.81     39.28 o 
  -1  15   3     2054.18     2069.37     62.33 o 
   0  15   3       22.43       26.70     10.77 o 
   1  15   3      685.15      739.67     42.48 o 
   2  15   3      435.92      482.86     44.98 o 
   3  15   3      126.21      151.38     17.45 o 
   4  15   3        5.32       19.05      7.77 o 
   5  15   3       18.57       24.75      8.68 o 
   6  15   3      591.56      686.12     31.59 o 
   7  15   3       35.92       42.95     10.69 o 
   8  15   3      323.20      381.98     26.42 o 
   9  15   3       98.14      107.66     13.20 o 
  10  15   3      199.97      243.40     24.09 o 
  11  15   3       29.50       20.10      6.33 o 
 -10  16   3       64.09      118.43     17.08 o 
  -9  16   3      149.62      174.19     23.90 o 
  -8  16   3       29.77       39.93     14.83 o 
  -7  16   3      300.33      274.96     33.97 o 
  -6  16   3        2.16       -3.61     12.12 o 
  -5  16   3      258.08      232.05     24.63 o 
  -4  16   3        2.67       14.18     11.17 o 
  -3  16   3     3405.63     3152.23     86.17 o 
  -2  16   3       92.89      105.92     12.06 o 
  -1  16   3      474.16      519.57     21.16 o 
   0  16   3      122.06      149.99     15.33 o 
   1  16   3      112.17       95.92     13.18 o 
   2  16   3       61.19       51.72     10.49 o 
   3  16   3      802.73      730.78     32.92 o 
   4  16   3      692.84      690.98     30.75 o 
   5  16   3        8.65       19.64      8.39 o 
   6  16   3      112.03      102.62     16.54 o 
   7  16   3      199.51      178.08     18.96 o 
   8  16   3        0.19        1.45      6.10 o 
   9  16   3        6.14        2.74      4.71 o 
 -10  17   3       23.40       20.97      7.32 o 
  -9  17   3      465.88      538.44     34.68 o 
  -8  17   3        0.01        8.08      9.70 o 
  -7  17   3        7.56       27.58     13.61 o 
  -6  17   3      150.38      125.74     23.88 o 
  -5  17   3      550.33      505.24     44.22 o 
  -4  17   3        9.38       11.19      6.88 o 
  -3  17   3        4.42       19.21      7.54 o 
  -2  17   3      579.92      504.48     22.90 o 
  -1  17   3     1175.40     1169.70     31.49 o 
   0  17   3       45.25       36.49      7.26 o 
   1  17   3      229.06      230.80     17.76 o 
   2  17   3        0.82        6.40      8.12 o 
   3  17   3      562.87      664.83     51.05 o 
   4  17   3        1.54       -4.46     13.44 o 
   5  17   3      490.79      536.56     43.36 o 
   6  17   3      335.84      334.59     33.82 o 
   7  17   3      333.66      486.35     36.10 o 
   8  17   3       46.45       52.75     12.35 o 
  -9  18   3        1.77       -2.54      5.55 o 
  -8  18   3      264.17      251.33     23.38 o 
  -7  18   3       52.68       57.50      9.15 o 
  -6  18   3       13.66       20.01      7.89 o 
  -5  18   3      427.19      434.51     25.51 o 
  -4  18   3       12.40       10.60      7.27 o 
  -3  18   3      125.85      154.08     13.86 o 
  -2  18   3       34.75       41.36      8.75 o 
  -1  18   3      361.97      344.09     20.26 o 
   0  18   3       80.55       89.89     11.23 o 
   1  18   3      165.56      221.40     17.21 o 
   2  18   3       88.88       89.15     13.94 o 
   3  18   3        8.07        6.49      9.75 o 
   4  18   3       22.33       10.25     12.16 o 
   5  18   3        3.69       28.40     12.65 o 
   6  18   3      159.89      145.47     20.46 o 
   7  18   3       76.39       81.59     14.06 o 
  -7  19   3       92.59      109.65     14.57 o 
  -6  19   3       71.30       84.51      9.31 o 
  -5  19   3       58.91       70.36      9.64 o 
  -4  19   3        0.27        1.38      6.05 o 
  -3  19   3       31.92       37.45      8.06 o 
  -2  19   3      115.32      122.19     11.21 o 
  -1  19   3      195.92      206.20     18.34 o 
   0  19   3      488.63      547.22     22.39 o 
   1  19   3       13.58        9.15      7.02 o 
   2  19   3       25.94       39.95      9.65 o 
   3  19   3       18.27       46.12      8.94 o 
   4  19   3       38.56       42.53     11.44 o 
   5  19   3      248.35      291.86     18.17 o 
   6  19   3     1320.17     1380.08     33.64 o 
  -5  20   3       47.93       38.82      9.65 o 
  -4  20   3       16.51       19.49      5.45 o 
  -3  20   3       78.27       83.14      8.90 o 
  -2  20   3      197.50      204.24     19.94 o 
  -1  20   3        3.62        2.72      9.17 o 
   0  20   3      282.84      296.33     27.68 o 
   1  20   3        3.86        3.35      8.33 o 
   2  20   3       38.74       63.13      8.79 o 
   3  20   3        9.66        1.63      5.10 o 
   4  20   3      190.74      156.79     11.51 o 
 -17   0   4       29.47       52.63     15.65 o 
 -16   0   4     2135.23     2318.48     92.84 o 
 -15   0   4      120.27      141.60     43.27 o 
 -14   0   4     3525.07     3561.98     77.26 o 
 -13   0   4       24.72        1.33      8.84 o 
 -12   0   4     3449.72     3790.09    108.38 o 
 -11   0   4     1309.07     1363.66     95.10 o 
 -10   0   4    10364.96    11587.73    380.14 o 
  -9   0   4      285.10      291.46     54.53 o 
  -8   0   4    11264.93    13728.96    335.08 o 
  -7   0   4     8102.82     7792.13    227.86 o 
  -6   0   4   110311.29   112016.27    778.26 o 
  -5   0   4      480.72      775.54     58.63 o 
  -4   0   4    14489.32    12584.09    220.49 o 
  -3   0   4     3463.79     3401.74    106.14 o 
  -2   0   4      750.10      419.80     35.99 o 
   0   0   4   160638.75   169228.20    980.55 o 
   1   0   4     4712.45     4612.13    170.11 o 
   2   0   4    33686.53    33843.37    467.91 o 
   3   0   4     3664.92     4696.34    188.38 o 
   4   0   4    12179.31    14694.75    353.31 o 
   5   0   4      473.41      799.05     89.97 o 
   6   0   4     2165.40     2347.13    168.01 o 
   7   0   4     1154.76     1258.67    133.36 o 
   8   0   4     3247.84     3115.80    222.59 o 
   9   0   4      115.29      140.34     20.21 o 
  10   0   4      259.42      324.36     33.38 o 
  11   0   4      420.89      351.20     40.98 o 
  12   0   4      447.18      443.06     39.78 o 
  13   0   4        1.26       -8.44     10.23 o 
  14   0   4      688.87      794.37     44.52 o 
  15   0   4       37.22       42.45     13.86 o 
 -17   1   4       12.41       15.47     19.12 o 
 -16   1   4      150.80      122.47     12.60 o 
 -15   1   4        7.21       -2.08     11.81 o 
 -14   1   4      985.55     1069.22     37.64 o 
 -13   1   4        6.48        4.41     11.63 o 
 -12   1   4      218.04      138.90     14.72 o 
 -11   1   4      114.69      170.87     21.83 o 
 -10   1   4     1551.19     1927.01    122.72 o 
  -9   1   4      552.59      692.82     78.45 o 
  -8   1   4     8635.28     9317.29    196.05 o 
  -7   1   4     8824.97     9001.79    173.05 o 
  -6   1   4      696.72     1000.18     53.46 o 
  -5   1   4      850.65      760.64     41.02 o 
  -4   1   4    54196.65    55886.38    390.90 o 
  -3   1   4     9606.53     9493.52    123.74 o 
  -2   1   4    70253.18    63396.17   1041.66 o 
  -1   1   4      905.43      751.94     51.59 o 
   0   1   4   220108.16   203897.31   1038.35 o 
   1   1   4     3255.44     3571.36    103.52 o 
   2   1   4     4348.55     4857.67    184.79 o 
   3   1   4      428.23      339.57     36.48 o 
   4   1   4    22913.87    24971.50    331.97 o 
   5   1   4     3044.59     2715.82    119.59 o 
   6   1   4    14544.04    14845.47    301.17 o 
   7   1   4      720.81      917.32     81.50 o 
   8   1   4     2200.50     1778.28    120.01 o 
   9   1   4       73.58       65.80     14.40 o 
  10   1   4     8376.77     7882.29    169.41 o 
  11   1   4      358.61      332.75     28.10 o 
  12   1   4      522.29      412.79     26.86 o 
  13   1   4       12.28       27.48      8.63 o 
  14   1   4      679.16      784.34     46.88 o 
  15   1   4       10.36       -1.40      4.98 o 
 -17   2   4      119.13       72.39     13.70 o 
 -16   2   4       71.37       91.33      9.98 o 
 -15   2   4      589.21      636.49     27.26 o 
 -14   2   4      472.32      360.85     50.37 o 
 -13   2   4      137.03      128.22     17.22 o 
 -12   2   4      902.63      925.41     42.94 o 
 -11   2   4      700.39      661.12     41.96 o 
 -10   2   4     2626.60     2608.79    185.12 o 
  -9   2   4     2472.75     2453.46    122.12 o 
  -8   2   4      838.78      987.33     71.83 o 
  -7   2   4     5814.36     7454.38    463.58 o 
  -6   2   4    10419.63    11216.24    172.55 o 
  -5   2   4     5726.12     6635.41    117.07 o 
  -3   2   4     9511.82     9165.75    172.96 o 
  -2   2   4    42045.43    39714.65    523.70 o 
  -1   2   4     3071.07     3735.90    266.30 o 
   0   2   4     2784.45     1846.33     90.80 o 
   1   2   4    28023.89    26904.50    747.30 o 
   2   2   4     3462.62     3706.98    113.93 o 
   3   2   4     1841.19     1997.85     90.77 o 
   4   2   4     2919.83     3306.23    124.59 o 
   5   2   4     3731.16     3375.87    135.39 o 
   6   2   4     1407.36     1584.35    101.25 o 
   7   2   4      844.66     1109.23     91.34 o 
   8   2   4      303.65      268.52     49.30 o 
   9   2   4      667.10      556.01     35.08 o 
  10   2   4      656.20      544.54     34.08 o 
  11   2   4      607.76      634.14     33.82 o 
  12   2   4        1.12       20.68      7.71 o 
  13   2   4       35.05       15.97     12.52 o 
  14   2   4       48.06       42.33     12.55 o 
  15   2   4       65.45       66.65     12.59 o 
 -17   3   4        6.75       -6.45     11.76 o 
 -16   3   4       89.47      106.97     10.63 o 
 -15   3   4     1401.16     1350.95     39.53 o 
 -14   3   4      755.27      677.02     36.87 o 
 -13   3   4      418.44      451.87     30.91 o 
 -12   3   4      427.63      406.77     29.46 o 
 -11   3   4     2694.05     2857.77     73.35 o 
 -10   3   4      552.28      462.19     81.53 o 
  -9   3   4     2051.44     2405.03    173.86 o 
  -8   3   4      203.82      216.08     47.63 o 
  -7   3   4     4744.71     5443.02    288.30 o 
  -6   3   4     2994.48     3498.27     94.75 o 
  -5   3   4     5674.79     6712.79    112.55 o 
  -4   3   4       15.59       10.14      5.78 o 
  -3   3   4       49.03       40.83      7.55 o 
  -2   3   4     7622.49     7616.19    234.87 o 
  -1   3   4    32300.21    32966.30    940.19 o 
   0   3   4     1977.37     1546.71     48.85 o 
   1   3   4      317.55      422.54     29.46 o 
   2   3   4       25.17       49.76     11.78 o 
   3   3   4    32684.63    35726.39    614.03 o 
   4   3   4     3371.23     3818.22    139.19 o 
   5   3   4       11.90      187.88    214.86 o 
   6   3   4      251.37      321.05     48.93 o 
   7   3   4     2903.47     2668.03    144.42 o 
   8   3   4      496.35      569.05     70.65 o 
   9   3   4      157.44      264.16     33.57 o 
  10   3   4        0.89       25.58     44.07 o 
  11   3   4      700.93      522.60     39.28 o 
  12   3   4        1.58       35.62     17.44 o 
  13   3   4       14.36       12.98      8.52 o 
  14   3   4        0.42        4.78      8.24 o 
  15   3   4        2.40        0.73      5.68 o 
 -17   4   4       76.61       59.95     13.96 o 
 -16   4   4        7.39       12.93      5.45 o 
 -15   4   4        4.18       15.46      6.79 o 
 -14   4   4      220.62      246.61     22.42 o 
 -13   4   4     1633.50     1791.39     60.74 o 
 -12   4   4      342.64      307.03     26.16 o 
 -11   4   4      437.49      537.65     33.19 o 
 -10   4   4      236.03      315.53     28.87 o 
  -9   4   4     7104.60     7386.91    304.43 o 
  -8   4   4     1726.51     1707.17    136.27 o 
  -7   4   4     5622.77     5214.19    220.24 o 
  -6   4   4      305.22      233.55     34.36 o 
  -5   4   4    43101.86    42462.05    817.62 o 
  -4   4   4     2007.06     1918.80    135.09 o 
  -3   4   4     9261.38     5854.23   1765.73 o 
  -2   4   4      198.19      197.64     18.98 o 
  -1   4   4     9669.27     9363.13    287.74 o 
   0   4   4     9046.78     8589.81    628.46 o 
   1   4   4    43027.85    40626.22    980.93 o 
   3   4   4     4766.28     4340.98    176.06 o 
   4   4   4      937.37     1069.47     75.68 o 
   5   4   4    20461.60    22303.44    368.64 o 
   6   4   4      242.74      275.17     45.30 o 
   7   4   4        1.58        2.87     12.76 o 
   8   4   4      378.76      343.33     76.07 o 
   9   4   4     1568.82     1633.45     57.12 o 
  10   4   4       35.43       60.18     21.43 o 
  11   4   4      232.23      256.48     24.98 o 
  12   4   4        0.54       19.10     14.33 o 
  13   4   4      425.71      442.71     40.48 o 
  14   4   4       19.92       30.40     11.59 o 
  15   4   4      485.66      559.55     31.63 o 
 -16   5   4      121.15      147.84     13.68 o 
 -15   5   4      495.48      494.79     43.56 o 
 -14   5   4      164.57      203.08     20.85 o 
 -13   5   4      874.38      740.12     39.67 o 
 -12   5   4       90.90      111.81     17.85 o 
 -11   5   4     9620.23     9100.11    253.07 o 
 -10   5   4     1267.04     1256.01     45.72 o 
  -9   5   4     3104.28     3413.63    211.71 o 
  -8   5   4       44.08       51.57     29.46 o 
  -7   5   4     5338.20     5837.30    329.41 o 
  -6   5   4      536.70      545.89     60.66 o 
  -5   5   4     5184.32     5723.02    152.90 o 
  -4   5   4      944.61     1079.55     61.49 o 
  -3   5   4     5957.33     6048.98    196.88 o 
  -2   5   4     1886.95     1874.11     75.70 o 
  -1   5   4     3852.05     3935.53     80.69 o 
   0   5   4     5945.46     6181.84    118.60 o 
   1   5   4       97.22      111.23     20.99 o 
   2   5   4        4.57       39.37     14.23 o 
   3   5   4       35.51       30.29     14.09 o 
   4   5   4       66.30       25.89     12.11 o 
   5   5   4     5707.06     6291.71    245.14 o 
   6   5   4      158.68      102.50     41.20 o 
   7   5   4     2029.05     1677.17    162.36 o 
   8   5   4        2.92       68.26     38.05 o 
   9   5   4      241.86      292.29     30.82 o 
  10   5   4       99.15       90.73     16.70 o 
  11   5   4       19.47       17.67      9.47 o 
  12   5   4        1.12        9.43     12.62 o 
  13   5   4      112.11      115.95     23.12 o 
  14   5   4       81.99       86.64     16.15 o 
  15   5   4       11.73       31.24      8.37 o 
 -16   6   4      348.38      399.63     20.84 o 
 -15   6   4        1.52       -3.83      6.26 o 
 -14   6   4        5.91        0.39      9.32 o 
 -13   6   4      399.68      422.47     37.39 o 
 -12   6   4      757.03      755.83     40.37 o 
 -11   6   4     2549.80     2780.15     82.07 o 
 -10   6   4       53.48       46.16     13.18 o 
  -9   6   4      122.43      251.13     62.42 o 
  -8   6   4     3229.20     3325.57    203.42 o 
  -7   6   4        6.47       -8.61     12.61 o 
  -6   6   4    10994.28    13937.26   1144.24 o 
  -5   6   4     1912.71     1827.79     91.18 o 
  -4   6   4     1782.92     2048.03     90.00 o 
  -3   6   4     6522.99     6986.14    172.32 o 
  -2   6   4     8351.14     8915.63    164.99 o 
  -1   6   4     7540.22     7860.55    158.79 o 
   0   6   4     2209.30     2243.14     65.20 o 
   1   6   4     5632.29     6022.16    114.76 o 
   2   6   4     5077.39     4716.17    220.67 o 
   3   6   4     5182.25     5591.78    163.37 o 
   4   6   4     3334.79     3230.64    155.31 o 
   5   6   4     4248.76     4548.79    167.04 o 
   6   6   4     1855.76     1962.39    168.84 o 
   7   6   4      120.13      187.58     60.04 o 
   8   6   4     1743.80     1944.34     77.22 o 
   9   6   4     2426.32     2532.35     69.48 o 
  10   6   4      290.06      229.55     28.07 o 
  11   6   4       54.13       60.09     19.28 o 
  12   6   4      614.97      632.29     50.07 o 
  13   6   4      232.31      206.66     28.28 o 
  14   6   4        9.50        3.80      7.68 o 
  15   6   4        4.64        8.72      6.27 o 
 -16   7   4      615.66      672.43     24.72 o 
 -15   7   4        3.76       12.69     16.28 o 
 -14   7   4     1902.43     2102.90    187.24 o 
 -13   7   4      235.56      262.17     30.47 o 
 -12   7   4     4317.93     4249.08    125.25 o 
 -11   7   4      746.23      710.24     51.67 o 
 -10   7   4     2646.25     2704.89     88.16 o 
  -9   7   4       88.02       99.08     32.97 o 
  -8   7   4     7483.44     7189.57    303.92 o 
  -7   7   4      741.56      871.27    120.13 o 
  -6   7   4      197.22      299.21     43.18 o 
  -5   7   4     2184.99     2441.10    111.16 o 
  -4   7   4    48109.85    51674.54    660.20 o 
  -3   7   4        4.10       27.21     10.16 o 
  -2   7   4     1135.63     1476.45     72.48 o 
  -1   7   4      189.65      186.08     25.83 o 
   0   7   4     9094.96    10751.32    295.57 o 
   1   7   4      845.71      798.50     69.98 o 
   2   7   4     6694.92     6656.33    195.48 o 
   3   7   4      307.39      278.82     31.97 o 
   4   7   4     2583.51     2187.66     94.47 o 
   5   7   4      792.75      885.15     92.59 o 
   6   7   4     2973.12     2746.86    203.60 o 
   7   7   4        5.41        7.93     32.35 o 
   8   7   4      131.91      193.55     19.84 o 
   9   7   4     1560.82     1576.95     59.22 o 
  10   7   4     2131.17     2033.30     54.52 o 
  11   7   4       96.67       82.10     20.10 o 
  12   7   4      329.10      357.60     37.05 o 
  13   7   4       80.45       76.27     17.67 o 
  14   7   4      123.43      134.08     18.03 o 
 -16   8   4      226.86      213.70     16.60 o 
 -15   8   4       81.02      117.49     17.37 o 
 -14   8   4      790.18      930.89     37.37 o 
 -13   8   4      229.93      252.24     29.24 o 
 -12   8   4       12.43       12.68     11.51 o 
 -11   8   4      415.70      418.21     39.98 o 
 -10   8   4    16529.74    16345.30    241.56 o 
  -9   8   4       36.17       77.78     14.77 o 
  -8   8   4     7692.14     8607.54    341.27 o 
  -7   8   4     3325.09     3935.67    455.34 o 
  -6   8   4     5934.34     6398.89    326.97 o 
  -5   8   4      122.96      158.02     31.61 o 
  -4   8   4      714.17      753.49     49.05 o 
  -3   8   4      194.04      112.08     18.99 o 
  -2   8   4     9952.26    10582.72    202.54 o 
  -1   8   4     1119.40     1151.86     66.80 o 
   0   8   4     5296.72     5492.06    110.90 o 
   1   8   4     1350.35     1219.16     55.86 o 
   2   8   4     1299.25     1022.18     53.80 o 
   3   8   4       26.16       83.75     24.51 o 
   4   8   4     7875.15     8676.41    500.34 o 
   5   8   4       32.44       21.53     40.89 o 
   6   8   4      793.95      742.60    109.79 o 
   7   8   4      298.63      301.55     53.28 o 
   8   8   4     5552.18     5376.67     98.06 o 
   9   8   4        2.99       13.76      6.91 o 
  10   8   4      305.77      274.44     26.06 o 
  11   8   4       14.98        9.43     11.32 o 
  12   8   4      770.10      805.20     52.65 o 
  13   8   4        2.04        0.18      8.27 o 
  14   8   4      106.84      102.86     14.71 o 
 -15   9   4       29.16       38.30      7.44 o 
 -14   9   4       30.23       14.37      7.02 o 
 -13   9   4      147.74      176.78     24.18 o 
 -12   9   4       36.03       36.84     13.07 o 
 -11   9   4      277.60      237.68     30.66 o 
 -10   9   4       19.94       23.63      8.48 o 
  -9   9   4      800.42      783.64     35.51 o 
  -8   9   4     4459.28     4668.22     87.95 o 
  -7   9   4      746.61     1016.26    142.16 o 
  -6   9   4      691.65      681.10    107.00 o 
  -5   9   4       25.04       39.73     36.55 o 
  -4   9   4    10917.82    11880.99    246.76 o 
  -3   9   4     1032.38      991.52     57.91 o 
  -2   9   4       22.36       13.09     13.67 o 
  -1   9   4      574.82      501.73     46.07 o 
   0   9   4     4000.63     4023.49    319.90 o 
   1   9   4     1231.68     1114.86    120.31 o 
   2   9   4     7475.77     7444.78    361.13 o 
   3   9   4       53.00      112.96     28.24 o 
   4   9   4     8603.91     8750.07    699.48 o 
   5   9   4      443.02      439.44     60.82 o 
   6   9   4     1840.59     1677.20     72.39 o 
   7   9   4      236.38      290.27     32.53 o 
   8   9   4      367.25      359.87     28.91 o 
   9   9   4      564.28      553.52     35.14 o 
  10   9   4      758.33      758.64     40.68 o 
  11   9   4       24.95        6.63     10.33 o 
  12   9   4        0.09        0.80      8.22 o 
  13   9   4       60.56       73.28     14.58 o 
  14   9   4     1067.40     1062.48    101.34 o 
 -15  10   4      165.76      191.64     16.39 o 
 -14  10   4      121.58      154.31     19.40 o 
 -13  10   4      398.97      446.22     35.67 o 
 -12  10   4       40.65       33.82     12.35 o 
 -11  10   4       54.79       59.66     16.83 o 
 -10  10   4      685.25      673.44     35.01 o 
  -9  10   4      722.90      699.33     36.24 o 
  -8  10   4      105.07      141.30     15.62 o 
  -7  10   4      653.41      609.84     41.49 o 
  -6  10   4       79.21      175.50     42.40 o 
  -5  10   4      162.39      155.53     27.06 o 
  -4  10   4      594.18      609.25     50.68 o 
  -3  10   4      674.38      644.05     49.94 o 
  -2  10   4      920.15      995.98     59.60 o 
  -1  10   4      183.27      181.36     29.78 o 
   0  10   4      984.43     1042.07    117.84 o 
   1  10   4     2203.20     2189.90    177.69 o 
   2  10   4     1606.06     1343.85    147.12 o 
   3  10   4     2095.89     2121.30    148.50 o 
   4  10   4      126.26      235.04     43.25 o 
   5  10   4     2153.80     2204.80     62.98 o 
   6  10   4       62.69       98.12     18.54 o 
   7  10   4        4.11        0.93      8.12 o 
   8  10   4      755.52      728.36     31.54 o 
   9  10   4      116.18       90.29     14.90 o 
  10  10   4      111.53       90.24     18.36 o 
  11  10   4       49.45       50.68     15.12 o 
  12  10   4        1.96       14.23      8.96 o 
  13  10   4      156.69      152.93     16.93 o 
 -14  11   4       16.46       16.89      6.11 o 
 -13  11   4        0.01        9.09      8.67 o 
 -12  11   4      173.92      166.90     15.77 o 
 -11  11   4      934.51      908.96     31.59 o 
 -10  11   4      138.64      153.13     14.28 o 
  -9  11   4       93.00       76.45     10.99 o 
  -8  11   4      315.63      308.22     19.65 o 
  -7  11   4     3109.76     2828.96     73.22 o 
  -6  11   4      129.77      117.03     12.89 o 
  -5  11   4     1930.79     1942.11     62.38 o 
  -4  11   4      131.23       97.30     18.67 o 
  -3  11   4     4696.45     4577.01    186.90 o 
  -2  11   4      550.56      541.31     64.54 o 
  -1  11   4     1681.54     1710.45    115.29 o 
   0  11   4      266.99      267.51     64.14 o 
   1  11   4     1533.51     1544.79    158.35 o 
   2  11   4     1866.10     1865.97    180.98 o 
   3  11   4      226.96      134.95     53.09 o 
   4  11   4        0.01       21.17     16.14 o 
   5  11   4     1067.28      867.85     40.75 o 
   6  11   4      461.28      555.68     51.11 o 
   7  11   4      135.21      104.96     25.73 o 
   8  11   4      209.01      220.15     18.16 o 
   9  11   4     1566.34     1489.73     62.75 o 
  10  11   4        1.36       -1.09      8.77 o 
  11  11   4      610.54      683.61     42.44 o 
  12  11   4       31.80       53.06      8.64 o 
  13  11   4      403.18      309.93     14.37 o 
 -14  12   4      137.33      147.64     12.62 o 
 -13  12   4      235.87      215.40     19.65 o 
 -12  12   4       56.22       61.92     13.26 o 
 -11  12   4      971.38     1173.53     33.93 o 
 -10  12   4        5.25       11.89      6.14 o 
  -9  12   4     1463.95     1400.81     40.95 o 
  -8  12   4      184.93      149.93     17.98 o 
  -7  12   4     1097.61     1166.12     48.35 o 
  -6  12   4      671.39      685.17     31.86 o 
  -5  12   4       79.20      145.90     16.50 o 
  -4  12   4      660.85      596.30     26.94 o 
  -3  12   4     5124.29     5035.97     93.90 o 
  -2  12   4      357.09      312.23     52.14 o 
  -1  12   4      165.50      115.07     33.55 o 
   0  12   4      515.11      441.82     82.16 o 
   1  12   4     1583.49     1457.37     96.20 o 
   2  12   4       42.77       59.39      8.73 o 
   3  12   4      458.56      427.12     21.35 o 
   4  12   4        3.41        3.50      6.49 o 
   5  12   4      335.44      329.02     24.26 o 
   6  12   4        0.75      -12.22     16.40 o 
   7  12   4     2681.05     2317.17     71.47 o 
   8  12   4      260.24      363.34     28.70 o 
   9  12   4      260.36      341.85     30.79 o 
  10  12   4        0.12       20.01      6.80 o 
  11  12   4       44.24       22.37      6.99 o 
  12  12   4       38.92       61.56      9.08 o 
 -12  13   4       18.02       21.09      7.97 o 
 -11  13   4       93.37       90.66      9.09 o 
 -10  13   4       75.57      101.97     14.28 o 
  -9  13   4       97.43      118.23     16.14 o 
  -8  13   4       84.28       85.70     15.05 o 
  -7  13   4        3.79       22.63      9.19 o 
  -6  13   4      783.00      747.92     33.99 o 
  -5  13   4      571.92      625.40     30.97 o 
  -4  13   4      141.21      138.95     15.51 o 
  -3  13   4      478.78      462.85     54.13 o 
  -2  13   4      135.51      116.46     18.98 o 
  -1  13   4       61.72       61.78     13.91 o 
   0  13   4      431.62      457.81     30.09 o 
   1  13   4     2476.66     2428.21     59.83 o 
   2  13   4     2241.92     2164.17     69.24 o 
   3  13   4     6362.51     6072.91    178.17 o 
   4  13   4      655.90      599.39     31.97 o 
   5  13   4      271.52      291.26     28.12 o 
   6  13   4      260.43      288.92     27.74 o 
   7  13   4     2184.79     2139.91     57.03 o 
   8  13   4        0.13        3.27      6.92 o 
   9  13   4      186.50      224.07     23.29 o 
  10  13   4       33.79       12.23      9.34 o 
  11  13   4        0.63        7.14      6.98 o 
  12  13   4        1.78       -3.97      5.08 o 
 -12  14   4       39.95       49.16     16.59 o 
 -11  14   4        0.27        7.85      8.77 o 
 -10  14   4       87.13       63.56     10.58 o 
  -9  14   4       65.04       44.31     10.20 o 
  -8  14   4      206.87      192.78     20.07 o 
  -7  14   4      460.94      341.43     35.05 o 
  -6  14   4      884.67      766.78     34.84 o 
  -5  14   4        0.02        5.82      6.29 o 
  -4  14   4      611.20      653.98     81.78 o 
  -3  14   4      375.08      368.82     30.81 o 
  -2  14   4     2402.27     2211.87     99.45 o 
  -1  14   4     2169.19     2210.26    104.50 o 
   0  14   4        0.53       15.56      9.87 o 
   1  14   4      966.53     1058.43     42.18 o 
   2  14   4       11.14        9.16      6.92 o 
   3  14   4      315.24      259.57     18.20 o 
   4  14   4     2327.51     2049.75     65.12 o 
   5  14   4      384.56      383.16     30.79 o 
   6  14   4       67.39       74.04     12.88 o 
   7  14   4        0.22        8.66      8.58 o 
   8  14   4      396.03      318.37     25.02 o 
   9  14   4        6.54        2.37      7.24 o 
  10  14   4      274.30      230.43     25.72 o 
  11  14   4       34.54       40.23      9.81 o 
 -11  15   4        0.24        5.20      8.51 o 
 -10  15   4        3.22       -4.23     10.17 o 
  -9  15   4      258.41      275.20     31.96 o 
  -8  15   4      392.73      374.94     25.88 o 
  -7  15   4      143.42      159.52     28.27 o 
  -6  15   4      452.37      427.50     45.76 o 
  -5  15   4       72.84       85.98     16.64 o 
  -4  15   4      609.47      478.19     35.20 o 
  -3  15   4      534.15      454.16     42.22 o 
  -2  15   4     2742.58     2660.54     63.67 o 
  -1  15   4      596.36      671.71     31.19 o 
   0  15   4     2782.89     2802.61     80.36 o 
   1  15   4      116.39      126.56     18.14 o 
   2  15   4      438.82      303.02     22.85 o 
   3  15   4      409.92      481.75     24.06 o 
   4  15   4        4.97       -5.32      6.86 o 
   5  15   4       14.20       38.63      9.72 o 
   6  15   4     1065.93      847.37     34.48 o 
   7  15   4        2.99       12.14      6.87 o 
   8  15   4      451.55      555.49     38.96 o 
   9  15   4       18.00        4.01      6.03 o 
  10  15   4       19.90        7.78      7.32 o 
 -11  16   4      174.33      182.22     21.88 o 
 -10  16   4      168.05      192.92     21.44 o 
  -9  16   4       16.30       25.25     12.05 o 
  -8  16   4      218.43      167.05     25.50 o 
  -7  16   4      163.43      163.61     26.98 o 
  -6  16   4      340.99      301.96     36.28 o 
  -5  16   4        6.97       12.45     10.73 o 
  -4  16   4      106.84      141.50     20.44 o 
  -3  16   4      331.61      348.48     20.10 o 
  -2  16   4     4128.96     3993.58     65.89 o 
  -1  16   4      162.96      158.73     12.35 o 
   0  16   4      146.10      112.28     16.12 o 
   1  16   4      277.70      319.21     27.48 o 
   2  16   4      436.43      413.99     31.50 o 
   3  16   4       56.29       35.53     12.53 o 
   4  16   4      229.50      193.54     25.79 o 
   5  16   4       56.05      115.21     13.63 o 
   6  16   4      414.64      464.00     30.48 o 
   7  16   4        7.32       24.12     16.23 o 
   8  16   4       38.39       46.04     13.52 o 
   9  16   4      185.93      258.08     15.04 o 
 -10  17   4      118.60      120.10     13.79 o 
  -9  17   4        2.83       -3.01      8.36 o 
  -8  17   4      152.83      158.45     22.55 o 
  -7  17   4      102.08      136.81     22.79 o 
  -6  17   4       12.75       23.76     13.45 o 
  -5  17   4      108.45      137.39     16.02 o 
  -4  17   4       45.17       46.47      8.10 o 
  -3  17   4      204.76      244.67     15.95 o 
  -2  17   4       59.56       54.66      8.67 o 
  -1  17   4        7.42       31.67      6.02 o 
   0  17   4       88.45       77.62      9.95 o 
   1  17   4       11.87       22.48      7.82 o 
   2  17   4      273.09      228.44     28.69 o 
   3  17   4       23.81        8.26     12.13 o 
   4  17   4        8.02        5.26     11.02 o 
   5  17   4       43.58       55.01     17.19 o 
   6  17   4       42.75       26.68     13.07 o 
   7  17   4        7.23       19.64      9.78 o 
   8  17   4       42.70       31.06      9.86 o 
  -9  18   4       90.30       97.90     12.62 o 
  -8  18   4        0.33       -6.65      8.04 o 
  -7  18   4       21.43       33.56     10.18 o 
  -6  18   4        5.70        7.73      5.38 o 
  -5  18   4        4.50       -0.94      4.40 o 
  -4  18   4      106.73       74.33      9.46 o 
  -3  18   4      119.63       91.69      9.24 o 
  -2  18   4       21.84       33.99      7.03 o 
  -1  18   4      145.82      125.74     10.93 o 
   0  18   4        6.96       10.87      5.16 o 
   1  18   4       29.19       14.99      5.40 o 
   2  18   4      460.33      457.94     28.55 o 
   3  18   4        0.36        2.38     10.99 o 
   4  18   4       96.66      104.04     18.30 o 
   5  18   4       50.95       47.22     13.16 o 
   6  18   4       48.07       12.13      7.76 o 
   7  18   4       49.66       79.51     12.75 o 
  -7  19   4       66.47       32.43      8.86 o 
  -6  19   4       58.48       56.34     12.08 o 
  -5  19   4        0.44        0.61      4.65 o 
  -4  19   4      226.81      257.25     16.72 o 
  -3  19   4       77.65      104.69     10.15 o 
  -2  19   4       46.01       34.88      6.46 o 
  -1  19   4      128.44      123.24     14.40 o 
   0  19   4      171.01      205.75     17.30 o 
   1  19   4       19.75       41.72      9.67 o 
   2  19   4      155.28      156.96     15.59 o 
   3  19   4      240.09      208.54     17.06 o 
   4  19   4       55.77       95.84     11.62 o 
   5  19   4       29.60       15.09      6.01 o 
   6  19   4       28.72       42.15      6.86 o 
  -4  20   4       57.29       43.66      8.94 o 
  -1  20   4      137.47      163.23     20.51 o 
   0  20   4       56.09       65.85     14.11 o 
   1  20   4       41.77       36.03      6.91 o 
   2  20   4       52.66       83.86      9.49 o 
   3  20   4        2.58        4.23      9.77 o 
   4  20   4       98.48      117.73     13.12 o 
 -17   1   5        1.64      -11.54     14.39 o 
 -16   1   5       13.26       14.63      5.50 o 
 -15   1   5      144.24      118.24     12.65 o 
 -14   1   5      459.02      436.23     24.52 o 
 -13   1   5      708.00      697.29     28.54 o 
 -12   1   5       50.80       67.93      9.53 o 
 -11   1   5      374.60      475.01     35.54 o 
 -10   1   5     1420.96     2015.68    165.21 o 
  -9   1   5      347.85      388.14     45.57 o 
  -8   1   5        4.36       56.17     27.86 o 
  -7   1   5    25835.89    27594.86    598.37 o 
  -6   1   5      171.80      350.03    112.65 o 
  -5   1   5       15.29       74.93     16.13 o 
  -4   1   5     6221.63     6185.93    118.94 o 
  -3   1   5     3280.58     3022.80     80.39 o 
  -2   1   5      812.15      787.21     43.24 o 
  -1   1   5    22562.36    22860.81    335.52 o 
   0   1   5    14519.99    14101.83    228.67 o 
   1   1   5     8337.78    10223.26    205.55 o 
   2   1   5       48.86      120.23    173.27 o 
   4   1   5     7363.92     7737.27    204.32 o 
   5   1   5      103.49       84.93     24.97 o 
   6   1   5      451.39      601.44     65.50 o 
   7   1   5     2227.42     2470.29    142.34 o 
   8   1   5     1473.58     1359.67    113.06 o 
   9   1   5       43.36       33.51     21.21 o 
  10   1   5        3.83       20.76     16.69 o 
  11   1   5      213.52      222.78     44.44 o 
  12   1   5      931.49      888.49     39.81 o 
  13   1   5      193.14      191.29     17.99 o 
  14   1   5        6.24        9.95      7.71 o 
  15   1   5       16.27       35.24     10.75 o 
 -17   2   5      112.51       64.77     14.82 o 
 -16   2   5      235.38      241.71     15.30 o 
 -15   2   5      681.07      814.06     31.05 o 
 -14   2   5     1116.24     1013.45     36.67 o 
 -13   2   5      534.75      480.97     31.46 o 
 -12   2   5     3913.27     3645.43    130.69 o 
 -11   2   5      114.97      171.00     18.67 o 
 -10   2   5     1895.50     2235.27    175.65 o 
  -9   2   5     1273.21     1365.52    129.83 o 
  -8   2   5     3699.28     4063.68    130.85 o 
  -7   2   5      354.58      249.53     30.52 o 
  -6   2   5     3806.55     5009.89    117.64 o 
  -5   2   5     6012.89     7037.45    159.11 o 
  -3   2   5     1243.69     1113.91     29.69 o 
  -2   2   5       25.05      108.99     21.94 o 
  -1   2   5     1005.45      930.84     39.63 o 
   0   2   5     7755.76     8287.27    174.48 o 
   1   2   5    11262.12    11605.82    415.21 o 
   2   2   5     4706.87     5017.60    147.05 o 
   3   2   5    13041.26    14252.33    266.25 o 
   4   2   5     3707.65     3612.76    144.57 o 
   5   2   5      136.76       12.10     98.77 o 
   6   2   5      659.27      468.71     58.94 o 
   7   2   5      668.31      503.88     66.45 o 
   8   2   5       16.46        3.56     40.99 o 
   9   2   5     1454.31     1387.43     50.46 o 
  10   2   5      239.85      199.99     23.27 o 
  11   2   5       40.62       28.25     14.01 o 
  12   2   5      380.51      398.78     26.12 o 
  13   2   5      142.35      178.88     26.92 o 
  14   2   5      181.86      207.13     25.20 o 
  15   2   5       55.55       63.80      8.11 o 
 -17   3   5       91.18       90.59     17.38 o 
 -16   3   5       11.37       15.74      7.36 o 
 -15   3   5      440.48      390.80     21.79 o 
 -14   3   5     1360.09     1304.03     50.73 o 
 -13   3   5      104.86      113.41     17.60 o 
 -12   3   5      714.08      686.81     41.42 o 
 -10   3   5      147.85      291.86     67.56 o 
  -8   3   5      600.45      455.22     71.04 o 
  -7   3   5     4351.43     4287.21    201.21 o 
  -6   3   5     2015.30     2014.76     72.74 o 
  -5   3   5      281.26      385.10     25.49 o 
  -4   3   5     1169.53      985.63     27.92 o 
  -3   3   5     4832.88     4420.80     67.63 o 
  -2   3   5     9303.79     9952.93    361.82 o 
  -1   3   5     9406.13     9571.50    239.16 o 
   0   3   5    16909.78    17566.56    281.25 o 
   1   3   5     7008.11     6215.04    189.67 o 
   2   3   5     2873.71     2926.12    130.34 o 
   3   3   5      205.90      205.91     33.60 o 
   4   3   5       50.24       32.77     28.86 o 
   5   3   5      645.42      314.63     47.08 o 
   6   3   5       57.49       65.25     32.39 o 
   7   3   5      626.60      613.31     86.72 o 
   8   3   5     3886.04     3868.29    261.24 o 
   9   3   5      225.34      213.49     21.68 o 
  10   3   5      372.47      316.88     27.81 o 
  11   3   5      758.65      706.58     60.93 o 
  12   3   5      107.47       92.46     21.63 o 
  13   3   5       22.66       41.45     14.77 o 
  14   3   5      153.92      154.55     21.61 o 
  15   3   5       65.22       68.43     10.66 o 
 -17   4   5        3.95       12.15      9.49 o 
 -16   4   5       57.45       59.80      8.30 o 
 -15   4   5        0.02       21.03      8.64 o 
 -14   4   5       65.79       73.67     12.03 o 
 -13   4   5        0.19      -11.46     11.46 o 
 -12   4   5      432.88      458.05     31.11 o 
 -11   4   5       73.73      201.46     59.22 o 
 -10   4   5       69.33      120.49     20.17 o 
  -8   4   5      243.29      202.66     52.17 o 
  -7   4   5      315.38      236.62     52.93 o 
  -6   4   5      511.27      700.87     91.44 o 
  -5   4   5        3.69       29.41     19.11 o 
  -4   4   5     6138.58     5378.44    306.25 o 
  -3   4   5      131.33      109.89     10.91 o 
  -2   4   5      891.01      718.35     37.90 o 
  -1   4   5     2318.10     2405.34     67.21 o 
   0   4   5    13062.69    11784.56    155.27 o 
   1   4   5      140.93      184.42     22.09 o 
   2   4   5      447.56      575.59     41.41 o 
   3   4   5      772.99      886.36     67.40 o 
   4   4   5     1892.30     1970.09    108.24 o 
   5   4   5        1.79      -10.56     17.81 o 
   6   4   5      764.84      920.87     85.44 o 
   7   4   5      228.30      250.18     46.60 o 
   8   4   5      251.03      256.98     29.68 o 
   9   4   5       42.27       26.78     28.16 o 
  10   4   5     1729.94     1442.82     83.77 o 
  11   4   5       36.50       57.94     14.45 o 
  12   4   5     1255.85     1208.58     68.21 o 
  13   4   5       48.77       73.61     18.02 o 
  14   4   5      236.62      261.06     26.79 o 
  15   4   5        3.42        5.54      4.57 o 
 -16   5   5       15.13       25.74      8.85 o 
 -15   5   5      596.30      646.78     26.88 o 
 -14   5   5     1773.71     1945.06     63.39 o 
 -13   5   5       16.71       10.98      8.13 o 
 -12   5   5      398.96      312.24     26.83 o 
 -10   5   5       88.45      141.65     19.03 o 
  -9   5   5       22.67       65.34     34.74 o 
  -8   5   5     3982.59     3714.54    208.76 o 
  -7   5   5       16.77       17.79     16.66 o 
  -6   5   5     3019.08     2885.11    246.83 o 
  -5   5   5     1281.80      841.76     59.83 o 
  -4   5   5     2165.55     2282.26     88.77 o 
  -3   5   5     3174.92     3811.71    104.52 o 
  -2   5   5     1355.78     1215.69     84.19 o 
  -1   5   5     1323.55     1272.75     51.23 o 
   0   5   5     6197.65     5698.41    111.01 o 
   1   5   5      620.41      609.19     39.17 o 
   2   5   5      135.17       39.46     12.29 o 
   3   5   5      212.24      138.91     22.18 o 
   4   5   5     1028.28     1228.01     85.14 o 
   5   5   5      367.30      390.46     52.22 o 
   6   5   5      986.88     1138.06    133.03 o 
   7   5   5       18.93       43.58     26.86 o 
   8   5   5     1425.90     1533.39     53.08 o 
   9   5   5       44.73       15.98     11.06 o 
  10   5   5      710.42      583.08     38.22 o 
  11   5   5       90.93       42.34     12.68 o 
  12   5   5     1275.15     1239.50     69.24 o 
  13   5   5       19.80       38.04     15.42 o 
  14   5   5       99.27      100.52     16.58 o 
  15   5   5       44.52       60.93      9.42 o 
 -16   6   5      364.93      470.30     28.79 o 
 -15   6   5        5.14       10.66      7.69 o 
 -14   6   5        3.00        8.59      8.20 o 
 -13   6   5      100.60       99.74     15.92 o 
 -12   6   5      918.57      933.29    110.11 o 
 -11   6   5      672.00      959.20    251.84 o 
 -10   6   5     2575.77     2503.69     66.00 o 
  -9   6   5      200.27      209.52     55.59 o 
  -8   6   5     8038.38     7376.33    301.00 o 
  -7   6   5       17.49       31.74     24.34 o 
  -6   6   5     7222.08     7769.92    456.84 o 
  -5   6   5     1522.71     2011.59     72.44 o 
  -4   6   5     1306.28     1037.62     65.12 o 
  -3   6   5     9363.88    10009.39    183.63 o 
  -2   6   5    18936.59    20622.28    267.51 o 
  -1   6   5     6712.30     7114.02    141.61 o 
   0   6   5     2074.41     1896.86     66.48 o 
   1   6   5     2265.84     2573.48    101.84 o 
   2   6   5    15249.96    15879.37    324.47 o 
   3   6   5     4547.82     5577.43    138.41 o 
   4   6   5       40.35       53.57     21.79 o 
   5   6   5     3519.72     3527.89    220.45 o 
   6   6   5     4792.13     5004.27    281.04 o 
   7   6   5      800.76      668.77    109.23 o 
   8   6   5      290.77      253.27     28.43 o 
   9   6   5     1144.90     1093.76     50.77 o 
  10   6   5     1242.15     1131.65     52.88 o 
  11   6   5       73.76       65.68     18.51 o 
  12   6   5       57.18       52.56     16.66 o 
  13   6   5     1013.87     1075.16     57.48 o 
  14   6   5        2.75        7.96      7.25 o 
 -16   7   5       55.09       63.69      8.88 o 
 -15   7   5      108.85      154.11     15.00 o 
 -14   7   5      366.75      484.57     36.77 o 
 -13   7   5       19.01       13.31      9.43 o 
 -12   7   5      264.75      249.96     30.71 o 
 -11   7   5        6.48       39.39     13.20 o 
 -10   7   5     1611.33     1666.00     68.97 o 
  -9   7   5      551.58      495.59     36.59 o 
  -8   7   5      911.40      813.82    106.10 o 
  -7   7   5     3056.42     2626.69    173.89 o 
  -6   7   5     1599.36     1372.59     94.52 o 
  -5   7   5     1864.32     1672.26     76.94 o 
  -4   7   5     6189.17     6293.87    236.67 o 
  -3   7   5     8078.64     9997.81    169.24 o 
  -2   7   5     5509.48     5708.59    262.15 o 
  -1   7   5     4958.64     5696.29    151.14 o 
   0   7   5     2880.48     2544.22     79.90 o 
   1   7   5      819.10      782.62     46.25 o 
   2   7   5     5081.49     4981.39    143.91 o 
   3   7   5       64.22      110.12     27.53 o 
   4   7   5     1347.05     1237.58     93.69 o 
   5   7   5      128.23       86.46     32.58 o 
   6   7   5      244.28      356.45     79.58 o 
   7   7   5       66.32       35.42      9.48 o 
   8   7   5       65.70       89.38     17.92 o 
   9   7   5      166.44      198.34     23.18 o 
  10   7   5      148.34      121.96     16.24 o 
  11   7   5      527.84      526.41     46.30 o 
  12   7   5      461.57      587.94     46.61 o 
  13   7   5      145.40      133.38     20.95 o 
  14   7   5       35.56       30.84      9.50 o 
 -16   8   5       20.60       20.78      6.35 o 
 -15   8   5       15.13       24.20      7.31 o 
 -14   8   5        3.76       14.85      8.78 o 
 -13   8   5        0.47       16.97     20.10 o 
 -12   8   5      325.28      303.17     33.58 o 
 -11   8   5       14.40       26.61     12.62 o 
 -10   8   5      492.91      492.48     42.62 o 
  -9   8   5     7969.28     8295.07    111.97 o 
  -8   8   5      109.21       79.23     44.60 o 
  -7   8   5     1400.90     1176.96    121.85 o 
  -6   8   5       42.08       83.04     32.69 o 
  -5   8   5      696.08      614.40     46.14 o 
  -4   8   5      136.98      155.01     23.56 o 
  -3   8   5     1725.22     2655.14    150.00 o 
  -2   8   5      112.44       74.57     19.71 o 
  -1   8   5       45.85       49.42     15.27 o 
   0   8   5     1621.94     1859.24     91.40 o 
   1   8   5      325.36      392.06     40.52 o 
   2   8   5       28.10       65.57     16.34 o 
   3   8   5     1427.78     1367.66    159.77 o 
   4   8   5      100.10      122.98     32.95 o 
   5   8   5       13.83       46.25     30.74 o 
   6   8   5        3.05       13.92     21.05 o 
   7   8   5      672.90      639.76     34.19 o 
   8   8   5       13.32        5.64      8.92 o 
   9   8   5      199.93      214.23     21.35 o 
  10   8   5       20.78       30.37     11.79 o 
  11   8   5       87.68       95.99     20.97 o 
  12   8   5       22.04       23.38     11.68 o 
  13   8   5        8.79       21.44      9.39 o 
  14   8   5       83.04       52.13      9.59 o 
 -15   9   5      335.59      432.18     28.15 o 
 -14   9   5        0.34       10.77      9.62 o 
 -13   9   5     1080.95     1298.66     45.10 o 
 -12   9   5       47.30       21.75      9.99 o 
 -11   9   5      388.35      378.31     37.40 o 
 -10   9   5       84.94       92.38     14.26 o 
  -9   9   5      641.25      592.43     30.88 o 
  -8   9   5     3155.76     3020.08     71.26 o 
  -7   9   5     5050.59     4503.14    240.75 o 
  -6   9   5      306.48      295.56     47.50 o 
  -5   9   5        4.17       18.15     16.16 o 
  -4   9   5     6851.95     7466.99    236.54 o 
  -3   9   5    11861.50    11714.17    255.67 o 
  -2   9   5       14.90       -6.19     10.46 o 
  -1   9   5      134.84      182.18     30.23 o 
   0   9   5      994.36     1017.77     69.23 o 
   1   9   5    22854.78    24894.55   1544.07 o 
   2   9   5      823.47      885.19     85.00 o 
   3   9   5     2397.11     2939.80    197.17 o 
   4   9   5      848.22      892.25     84.44 o 
   5   9   5     2316.79     2596.88    201.31 o 
   6   9   5      903.55      941.48     57.13 o 
   7   9   5       18.41       31.41     15.45 o 
   8   9   5       55.76       37.14      8.41 o 
   9   9   5        7.93       33.75      9.42 o 
  10   9   5      528.22      476.98     32.92 o 
  11   9   5       19.72       35.92     15.37 o 
  12   9   5        8.33       -4.16      7.68 o 
  13   9   5      302.95      374.86     27.52 o 
 -15  10   5      294.87      350.56     22.44 o 
 -14  10   5      458.63      581.51     35.62 o 
 -13  10   5      706.25      770.92     46.84 o 
 -12  10   5      148.30      124.84     22.39 o 
 -11  10   5       24.85       17.50      8.28 o 
 -10  10   5     1018.24      946.21     41.49 o 
  -9  10   5     2460.83     2507.73     82.66 o 
  -8  10   5      369.25      406.84     25.55 o 
  -7  10   5      110.36      109.79     14.97 o 
  -6  10   5        3.18       17.33     23.47 o 
  -5  10   5     5383.15     5327.77    239.47 o 
  -4  10   5     1231.10     1329.82     74.00 o 
  -3  10   5       70.74       72.08     17.37 o 
  -2  10   5     1450.73     1548.36     77.64 o 
  -1  10   5     2067.38     1993.46     99.46 o 
   0  10   5       15.04       40.83     29.12 o 
   1  10   5      297.43      346.22     73.92 o 
   2  10   5       32.28      103.84     46.38 o 
   3  10   5       63.52       78.70     45.65 o 
   4  10   5      804.76      750.56    141.84 o 
   5  10   5     2063.20     1821.44     58.60 o 
   6  10   5       45.60       69.51     19.58 o 
   7  10   5     2429.29     2576.36    125.27 o 
   8  10   5       56.00       42.24     12.40 o 
   9  10   5       27.54        8.75      7.48 o 
  10  10   5        7.79       19.15     10.64 o 
  11  10   5        6.64        0.85      7.62 o 
  12  10   5        0.83       -6.35      7.38 o 
  13  10   5       20.72       36.57      6.37 o 
 -14  11   5       98.53      113.42     14.66 o 
 -13  11   5       98.21      127.25     14.71 o 
 -12  11   5      142.38      204.91     25.24 o 
 -11  11   5      446.81      549.25     45.05 o 
 -10  11   5       24.63       50.42     11.79 o 
  -9  11   5       71.99      108.72     15.99 o 
  -8  11   5      130.96      134.48     15.95 o 
  -7  11   5     1944.56     1659.88     71.63 o 
  -6  11   5      293.24      369.01     45.25 o 
  -5  11   5      968.71      923.37     67.19 o 
  -4  11   5        0.77       93.15     27.63 o 
  -3  11   5     2035.58     1884.38     90.47 o 
  -2  11   5       22.30       18.53     37.11 o 
  -1  11   5      212.93      196.26     52.54 o 
   0  11   5      431.72      354.23     75.29 o 
   1  11   5     3110.36     2780.25    216.74 o 
   2  11   5      244.02      357.29     85.07 o 
   3  11   5      673.47      654.29     30.27 o 
   4  11   5       48.38       86.73     15.45 o 
   5  11   5     2991.84     3047.53     83.05 o 
   6  11   5       42.97      102.01     25.00 o 
   7  11   5      360.63      344.32     42.97 o 
   8  11   5      131.34      163.65     16.16 o 
   9  11   5      116.33      177.36     34.03 o 
  10  11   5      704.69      685.75     44.81 o 
  11  11   5      163.51      189.45     22.05 o 
  12  11   5        0.04       -3.86      4.00 o 
  13  11   5       24.74       32.25      7.18 o 
 -14  12   5      314.08      348.11     19.27 o 
 -13  12   5        0.37       -0.47      6.59 o 
 -12  12   5       42.12       42.25     11.92 o 
 -11  12   5      145.98      173.73     16.70 o 
 -10  12   5       29.50       45.47      9.89 o 
  -9  12   5        0.98        7.85      8.43 o 
  -8  12   5       34.78       44.66     17.63 o 
  -7  12   5      191.46      222.40     31.93 o 
  -6  12   5      255.31      203.78     17.59 o 
  -5  12   5       23.73       27.04      7.87 o 
  -4  12   5     1849.73     1946.56     92.45 o 
  -3  12   5       46.69       29.14     13.85 o 
  -2  12   5      256.17      196.41     36.11 o 
  -1  12   5      390.35      379.99     56.86 o 
   0  12   5       67.83       44.12     12.13 o 
   1  12   5      108.06       91.43     10.15 o 
   2  12   5     3655.26     3504.76     59.48 o 
   3  12   5       99.06       96.80     11.22 o 
   4  12   5     1043.93     1111.70     41.56 o 
   5  12   5       20.56        8.71      9.51 o 
   6  12   5      385.12      382.40     44.91 o 
   7  12   5       57.81       52.20     20.46 o 
   8  12   5       52.10      117.44     18.66 o 
   9  12   5      241.18      214.68     33.35 o 
  10  12   5       94.94       95.30     12.18 o 
  11  12   5      148.34      171.89     13.63 o 
  12  12   5       15.27       24.19      7.80 o 
 -13  13   5        0.98       -1.46      8.29 o 
 -12  13   5      182.37      215.37     18.92 o 
 -11  13   5       13.96       11.29      6.82 o 
 -10  13   5     1016.63     1182.81     65.42 o 
  -9  13   5       98.66      120.01     24.68 o 
  -8  13   5      213.59      233.57     21.86 o 
  -7  13   5        0.40        4.50     13.28 o 
  -6  13   5      268.02      267.37     20.33 o 
  -5  13   5       66.39       64.40     10.72 o 
  -4  13   5      983.43      955.34     45.73 o 
  -3  13   5      176.53      189.45     25.27 o 
  -2  13   5      338.11      333.80     30.77 o 
  -1  13   5        3.86       13.49      6.72 o 
   0  13   5       26.95      105.94     28.98 o 
   1  13   5      574.11      566.42     24.41 o 
   2  13   5     2881.25     2552.35     53.84 o 
   3  13   5       54.86       47.08      8.80 o 
   4  13   5      779.12      715.24     34.89 o 
   5  13   5        5.38       13.51      9.15 o 
   6  13   5      147.49      251.71     25.39 o 
   7  13   5      399.80      424.52     25.78 o 
   8  13   5        2.28       13.25      7.49 o 
   9  13   5       48.30       54.14     10.82 o 
  10  13   5       14.87        8.54      8.68 o 
  11  13   5       91.81       76.60     13.78 o 
 -12  14   5      388.97      400.92     36.56 o 
 -11  14   5       67.92       61.31     15.23 o 
 -10  14   5       19.89       46.02     16.03 o 
  -9  14   5     1129.72     1113.82     65.05 o 
  -8  14   5      717.96      735.20     37.22 o 
  -7  14   5      144.15       96.62     14.76 o 
  -6  14   5      497.31      523.57     37.41 o 
  -5  14   5       38.05       53.63     14.14 o 
  -4  14   5     1004.31     1095.91     55.36 o 
  -3  14   5     2294.40     2280.25    110.15 o 
  -2  14   5     1299.25     1236.67     42.91 o 
  -1  14   5     1971.44     2136.55     54.68 o 
   0  14   5     1573.06     1755.67     63.01 o 
   1  14   5      533.96      596.31     31.40 o 
   2  14   5      309.48      273.26     18.25 o 
   3  14   5       95.85      107.68     14.52 o 
   4  14   5       77.00       40.16     17.06 o 
   5  14   5        2.01        4.97     11.15 o 
   6  14   5      491.33      451.36     26.33 o 
   7  14   5       46.57       26.02      8.44 o 
   8  14   5      150.76       84.47     11.60 o 
   9  14   5       51.05       35.56      8.36 o 
  10  14   5      173.98      189.44     21.69 o 
  11  14   5        1.99       -0.86      4.97 o 
 -12  15   5       39.68       69.42     14.05 o 
 -11  15   5      407.37      529.33     31.95 o 
 -10  15   5      156.60      197.97     25.12 o 
  -9  15   5      219.26      233.77     30.01 o 
  -8  15   5      473.65      553.21     47.38 o 
  -7  15   5      254.96      210.75     32.10 o 
  -6  15   5      478.43      552.45     49.33 o 
  -5  15   5      165.21       99.09     25.23 o 
  -4  15   5       10.45       14.50     10.46 o 
  -3  15   5      136.48      129.81     14.64 o 
  -2  15   5      619.20      557.73     25.67 o 
  -1  15   5     1201.85     1177.82     47.58 o 
   0  15   5     1010.91     1024.48     48.41 o 
   1  15   5      541.49      584.02     37.07 o 
   2  15   5       99.20      139.72     14.57 o 
   3  15   5      418.69      431.75     26.68 o 
   4  15   5      713.96      679.05     32.92 o 
   5  15   5        0.42       -2.52      6.87 o 
   6  15   5        6.61        5.14      7.24 o 
   7  15   5        3.70        6.87      6.32 o 
   8  15   5      359.85      464.27     26.55 o 
   9  15   5        0.94        0.70      5.05 o 
  10  15   5       85.08      113.82     14.15 o 
 -11  16   5     1026.04     1190.23     50.34 o 
 -10  16   5        4.40       19.09     10.24 o 
  -9  16   5       55.42       61.74     16.17 o 
  -8  16   5        0.17       -0.81     10.32 o 
  -7  16   5       73.79       68.34     18.41 o 
  -6  16   5       66.40       78.32     20.89 o 
  -5  16   5       48.69       44.39     13.57 o 
  -4  16   5       19.83        9.01      6.90 o 
  -3  16   5       12.73       15.69      6.95 o 
  -2  16   5      276.11      267.41     17.54 o 
  -1  16   5      321.67      291.98     17.89 o 
   0  16   5      467.51      443.06     31.09 o 
   1  16   5       15.08       32.63      9.17 o 
   2  16   5       12.85       24.61     16.67 o 
   3  16   5        5.24       -7.17      7.73 o 
   4  16   5        1.10       -2.72      8.32 o 
   5  16   5        2.08       27.04      7.84 o 
   6  16   5      133.32      182.19     15.25 o 
   7  16   5      202.05      249.34     19.75 o 
   8  16   5      103.53      116.42     12.24 o 
 -10  17   5       18.95       27.80      7.80 o 
  -9  17   5      361.41      395.62     29.90 o 
  -8  17   5      123.94      145.93     21.81 o 
  -7  17   5      111.80      112.56     21.05 o 
  -6  17   5      239.14      289.37     20.83 o 
  -5  17   5       43.54       48.27      9.05 o 
  -4  17   5        0.92        4.16      5.20 o 
  -3  17   5      475.14      486.49     21.56 o 
  -2  17   5      615.20      678.59     25.46 o 
  -1  17   5      127.01      176.00     11.76 o 
   0  17   5      626.78      594.06     24.11 o 
   1  17   5       20.22       22.40      6.82 o 
   2  17   5        0.79        1.62      8.31 o 
   3  17   5      177.72      125.24     23.49 o 
   4  17   5       61.41       57.87     11.68 o 
   5  17   5      259.39      315.96     32.31 o 
   6  17   5      240.15      225.97     25.80 o 
   7  17   5      550.57      512.85     33.29 o 
  -9  18   5      140.55      177.66     15.87 o 
  -8  18   5        2.00       -1.16     10.71 o 
  -7  18   5       14.90       15.84      6.63 o 
  -6  18   5      120.80      111.43     12.81 o 
  -5  18   5      255.98      314.35     21.58 o 
  -4  18   5      107.89      115.93     10.92 o 
  -3  18   5      160.48      176.68     11.97 o 
  -2  18   5      147.21      167.08     12.18 o 
  -1  18   5      639.68      709.91     23.57 o 
   0  18   5        0.36        1.93      5.30 o 
   1  18   5       87.28       62.15     11.54 o 
   2  18   5       51.02       51.59     11.01 o 
   3  18   5      122.44      195.47     25.42 o 
   4  18   5       17.02        2.10      8.78 o 
   5  18   5       22.76        4.85      8.46 o 
   6  18   5      168.06      224.00     22.03 o 
   7  18   5      148.91      222.15     17.25 o 
  -7  19   5        8.28       27.38      8.35 o 
  -6  19   5        0.54       -0.02      7.31 o 
  -5  19   5       43.77       48.31      8.04 o 
  -4  19   5      478.74      542.88     23.38 o 
  -3  19   5      291.76      366.79     15.61 o 
  -2  19   5       16.30       29.39      6.19 o 
  -1  19   5       75.14       76.57     10.97 o 
   0  19   5       20.45       23.84      5.61 o 
   1  19   5      360.17      424.32     23.88 o 
   2  19   5       50.66       62.11     10.59 o 
   3  19   5       18.85       12.63      6.19 o 
   4  19   5        5.81       -0.47      4.88 o 
   5  19   5       29.92       37.92      6.35 o 
  -1  20   5       25.91       44.12     12.24 o 
   0  20   5      193.58      177.64     19.38 o 
   1  20   5       35.11       36.69      9.91 o 
   2  20   5       51.39       58.10      7.50 o 
   3  20   5       28.45       10.85      5.86 o 
 -17   0   6       41.35        7.78     11.80 o 
 -16   0   6      726.84      648.59     50.65 o 
 -15   0   6      145.63      174.80     16.13 o 
 -14   0   6      171.68      214.71     21.74 o 
 -13   0   6     1871.75     1788.85    139.02 o 
 -12   0   6     2461.19     2061.66     62.35 o 
 -11   0   6      275.18      364.35     33.57 o 
 -10   0   6     1287.41     1544.82    140.39 o 
  -9   0   6     1733.65     2083.41    149.63 o 
  -8   0   6     2033.02     2176.27    139.41 o 
  -7   0   6      298.92      261.71     45.34 o 
  -6   0   6     8800.65    10180.76    257.04 o 
  -5   0   6     2733.79     2563.54    125.50 o 
  -4   0   6     3277.42     4047.82    151.44 o 
  -3   0   6        1.95       10.24     16.01 o 
  -1   0   6    22174.07    20918.25    406.74 o 
   1   0   6       37.93       43.48     29.80 o 
   2   0   6      259.42      721.18     99.00 o 
   3   0   6     2616.62     2001.56    158.62 o 
   4   0   6    32225.65    31350.63    646.53 o 
   5   0   6      963.45      744.82    104.84 o 
   6   0   6      533.34      429.50     84.21 o 
   7   0   6       20.88      -33.08     34.76 o 
   8   0   6     7141.76     6441.09    284.49 o 
   9   0   6     1399.34     1396.03    112.55 o 
  10   0   6      661.84      530.56     52.08 o 
  11   0   6      121.88      111.70     26.68 o 
  12   0   6     1367.04     1273.91     69.97 o 
  13   0   6     1017.51     1016.53     57.92 o 
  14   0   6       48.70       69.21     14.08 o 
 -17   1   6      129.58      161.63     15.97 o 
 -16   1   6      367.37      359.39     17.80 o 
 -15   1   6      177.66      198.47     24.09 o 
 -14   1   6       10.40       11.55     20.98 o 
 -13   1   6       55.38       38.07     19.43 o 
 -12   1   6     5087.22     5142.02    103.70 o 
 -11   1   6     1924.59     1892.90     69.07 o 
 -10   1   6     1338.63     1405.69    140.08 o 
  -9   1   6        0.35       11.88     30.83 o 
  -8   1   6    12216.59    13543.00    451.29 o 
  -7   1   6     2353.09     2387.56     94.68 o 
  -6   1   6      559.07      589.67     43.73 o 
  -5   1   6      377.16      400.70     35.67 o 
  -4   1   6     5740.19     5848.63    129.46 o 
  -3   1   6    14645.48    14119.29    196.82 o 
  -2   1   6    29432.38    30008.29   1076.70 o 
  -1   1   6     3171.95     3577.56    119.64 o 
   0   1   6    27137.55    27316.81    356.08 o 
   1   1   6     3551.88     3641.89    139.18 o 
   2   1   6     9652.48     9885.72    235.59 o 
   3   1   6     3513.44     3810.16    153.30 o 
   4   1   6     2516.12     2496.76    129.98 o 
   5   1   6     2591.00     2989.30    150.25 o 
   6   1   6     1268.58      818.20     85.07 o 
   7   1   6      368.75      314.22     55.04 o 
   8   1   6      621.83      731.84     54.60 o 
   9   1   6      167.45      160.99     31.35 o 
  10   1   6       94.09       54.27     14.92 o 
  11   1   6        8.06       -2.93     11.43 o 
  12   1   6      882.00      898.46     40.84 o 
  13   1   6        1.31        9.69      6.38 o 
  14   1   6      142.14      131.29     18.67 o 
 -17   2   6      321.64      371.49     22.45 o 
 -16   2   6       40.73       53.11     12.82 o 
 -15   2   6       21.72       12.05      7.75 o 
 -14   2   6       48.86       41.25      9.34 o 
 -13   2   6        2.54       22.21      7.69 o 
 -12   2   6      215.97      275.26    155.12 o 
 -11   2   6      707.18      603.48     35.25 o 
 -10   2   6     1512.37     1462.21    144.19 o 
  -9   2   6     1440.29     1650.15    141.96 o 
  -8   2   6      266.75      403.71     42.23 o 
  -7   2   6     8732.48     9435.43    202.45 o 
  -6   2   6     1188.50     1139.82     59.63 o 
  -5   2   6      533.16      468.83     36.65 o 
  -4   2   6      527.43      542.06     49.06 o 
  -3   2   6    30486.91    30847.68    681.35 o 
  -2   2   6    22962.36    24859.55   1365.00 o 
  -1   2   6       87.80      298.09     55.60 o 
   0   2   6    27554.58    30533.23    580.86 o 
   1   2   6     5705.85     6042.45    341.73 o 
   2   2   6     1442.97     1732.47     96.32 o 
   3   2   6     5201.01     5777.62    186.90 o 
   4   2   6      927.60      768.30     73.59 o 
   5   2   6     6872.75     7556.32    255.60 o 
   6   2   6       19.07       27.47     21.56 o 
   7   2   6      805.77      805.74     87.03 o 
   8   2   6      537.70      418.54     36.38 o 
   9   2   6     1760.79     1743.58     63.41 o 
  10   2   6      189.15      218.07     24.56 o 
  11   2   6        3.14        7.84     13.63 o 
  12   2   6     1126.06     1057.17     42.43 o 
  13   2   6       33.35       27.39     13.66 o 
  14   2   6       43.17       30.49     11.55 o 
 -17   3   6      677.50      634.75     26.82 o 
 -16   3   6       10.05       29.50      8.52 o 
 -15   3   6      321.04      412.84     22.70 o 
 -14   3   6        9.16       15.87      9.21 o 
 -13   3   6     1241.06     1081.60     39.54 o 
 -12   3   6      128.13      132.06     36.45 o 
 -11   3   6      741.26     1004.84    117.32 o 
 -10   3   6     1001.56      956.15    118.27 o 
  -9   3   6     1912.52     1653.44    145.47 o 
  -8   3   6     3129.66     3050.28    180.96 o 
  -7   3   6     1106.21     1454.05    118.25 o 
  -6   3   6      739.65      747.33     46.27 o 
  -5   3   6    16060.71    16404.01    256.73 o 
  -4   3   6     3394.72     3859.90    210.31 o 
  -3   3   6     2574.13     3267.43    105.65 o 
  -2   3   6     1459.11     1624.52     61.16 o 
  -1   3   6    14064.81    13262.16    198.01 o 
   0   3   6     1898.49     1541.94     63.34 o 
   2   3   6     5019.43     4364.30    217.65 o 
   3   3   6     5668.63     6121.93    189.12 o 
   4   3   6     5756.74     5652.28    195.87 o 
   5   3   6     4477.18     4069.91    178.16 o 
   6   3   6       16.34        4.24     43.98 o 
   7   3   6      322.52      224.56     47.03 o 
   8   3   6      749.87      645.26     33.33 o 
   9   3   6     8054.39     7923.95    208.77 o 
  10   3   6        9.29       25.25     12.12 o 
  11   3   6      838.35      624.85     58.93 o 
  12   3   6      188.70      165.06     28.26 o 
  13   3   6      634.71      619.03     46.55 o 
  14   3   6        7.10       -3.06      6.97 o 
 -17   4   6        9.24        9.16      9.20 o 
 -16   4   6       74.28       92.68      9.78 o 
 -15   4   6     1145.30     1115.10     35.79 o 
 -14   4   6        6.60        4.12      9.52 o 
 -13   4   6     1105.12     1101.29     48.00 o 
 -12   4   6      649.94      668.05     37.56 o 
 -11   4   6     6728.07     6662.96    328.72 o 
 -10   4   6       71.77       53.13     13.70 o 
  -9   4   6       95.93      110.53     42.87 o 
  -8   4   6     2957.39     2698.97    175.42 o 
  -7   4   6    15941.36    15409.87    395.58 o 
  -6   4   6     3990.19     3671.85    183.59 o 
  -5   4   6     1141.47     1202.50    102.22 o 
  -4   4   6      910.95      781.33     30.37 o 
  -3   4   6    29411.87    30955.60   1363.89 o 
  -2   4   6     5740.34     5892.40    217.41 o 
  -1   4   6     8841.42     8844.36    142.75 o 
   0   4   6       37.80       11.59      9.60 o 
   1   4   6    26040.72    24408.61    448.03 o 
   2   4   6    13915.41    14183.03    265.64 o 
   3   4   6    11323.73    10925.01    249.85 o 
   4   4   6     3782.69     3377.58    149.25 o 
   5   4   6    11047.22    10499.98    280.93 o 
   6   4   6      918.88     1028.46     93.74 o 
   7   4   6     2692.83     2202.00    142.68 o 
   8   4   6      449.38      475.74     43.06 o 
   9   4   6      194.15      247.41     36.05 o 
  10   4   6      292.01      283.68     26.69 o 
  11   4   6     2541.13     2298.55    109.64 o 
  12   4   6        0.19       16.67     14.30 o 
  13   4   6      158.17      124.43     21.95 o 
  14   4   6      287.70      251.08     24.71 o 
 -16   5   6        3.24        8.15      6.36 o 
 -15   5   6      170.05      114.49     12.38 o 
 -14   5   6      144.86      158.61     15.62 o 
 -13   5   6      353.21      318.68     21.89 o 
 -12   5   6       15.28       46.63     45.33 o 
 -11   5   6     1980.55     2577.70    257.42 o 
 -10   5   6      543.70      573.80     31.81 o 
  -9   5   6     9209.89     9261.12    354.10 o 
  -8   5   6      604.84      577.93     81.94 o 
  -7   5   6     1373.71     1445.79    124.00 o 
  -6   5   6      146.76      179.03     43.12 o 
  -5   5   6     7865.27     9003.36    437.98 o 
  -4   5   6       26.21       13.28      8.18 o 
  -3   5   6        3.80      138.63     56.86 o 
  -2   5   6      546.22      758.31     41.39 o 
  -1   5   6     2588.99     2252.72     75.14 o 
   0   5   6     1886.04     2152.10     93.92 o 
   1   5   6      737.29     1032.36     55.43 o 
   2   5   6     1551.47     1564.19     72.69 o 
   3   5   6     1009.41     1122.60     79.01 o 
   4   5   6     4254.55     4472.18    169.55 o 
   5   5   6     3930.09     3975.24    170.22 o 
   6   5   6        2.43      -26.22     59.49 o 
   7   5   6      694.88      636.58    111.47 o 
   8   5   6      161.89      132.38     18.16 o 
   9   5   6      669.26      631.97     40.09 o 
  10   5   6      339.39      313.91     42.02 o 
  11   5   6        1.86        1.36      8.17 o 
  12   5   6      175.72      167.57     27.25 o 
  13   5   6     1206.50     1307.02     62.87 o 
  14   5   6       76.46       70.36     13.41 o 
 -16   6   6      303.24      406.57     20.72 o 
 -15   6   6       32.55       28.37      7.53 o 
 -14   6   6      204.04      203.16     16.55 o 
 -13   6   6      445.47      458.21     25.40 o 
 -12   6   6      649.79      732.27    160.74 o 
 -11   6   6      322.21      361.37     46.58 o 
 -10   6   6      140.15      140.34     17.98 o 
  -9   6   6      611.27      584.63     39.78 o 
  -8   6   6      517.37      523.13     84.26 o 
  -7   6   6      548.76      550.42     79.12 o 
  -6   6   6      495.96      385.40     64.15 o 
  -5   6   6        6.13       12.82     12.03 o 
  -4   6   6     2620.33     3066.47     89.43 o 
  -3   6   6     6929.62     8618.24    180.20 o 
  -2   6   6       18.40      147.49     25.73 o 
  -1   6   6      730.09      559.46     40.41 o 
   0   6   6     2900.04     3040.20     93.08 o 
   1   6   6     2712.59     2727.07    113.81 o 
   2   6   6       20.80        9.07     11.60 o 
   3   6   6     1570.49     1497.84     76.90 o 
   4   6   6     6390.30     7087.44    208.97 o 
   5   6   6      959.19      741.44    107.04 o 
   6   6   6      345.63      368.11     81.68 o 
   7   6   6      699.52      656.00     34.83 o 
   8   6   6      535.70      475.38     32.00 o 
   9   6   6       70.67      107.51     18.78 o 
  10   6   6       22.36       22.72     12.39 o 
  11   6   6      725.84      685.50     39.99 o 
  12   6   6        0.26       -1.59      9.72 o 
  13   6   6      175.06      199.29     24.73 o 
  14   6   6       66.73       72.13     12.53 o 
 -16   7   6       15.03       15.64     11.65 o 
 -15   7   6       80.54       84.07     11.35 o 
 -14   7   6      149.06      129.77     15.40 o 
 -13   7   6      164.40      179.42     16.48 o 
 -12   7   6      174.71      190.67     19.34 o 
 -11   7   6       79.47       81.04     14.90 o 
 -10   7   6       69.61       92.29     15.25 o 
  -9   7   6      158.24      233.94     19.03 o 
  -7   7   6     1111.81     1205.97    123.16 o 
  -6   7   6     4301.94     3784.43    204.58 o 
  -5   7   6      192.29      115.35     28.01 o 
  -4   7   6     5741.04     6038.19    180.63 o 
  -3   7   6     1696.64     1940.24     91.39 o 
  -2   7   6     3215.64     3859.07    409.90 o 
  -1   7   6       33.02       53.03     21.77 o 
   0   7   6      101.26       52.35     11.66 o 
   1   7   6      393.75      592.78     43.69 o 
   2   7   6     6708.89     7862.52    215.14 o 
   3   7   6      341.19      299.02     45.85 o 
   4   7   6      686.98      581.91     92.32 o 
   5   7   6       67.92       15.57     24.24 o 
   6   7   6     3741.14     3786.68    259.33 o 
   7   7   6      709.02      594.17     33.97 o 
   8   7   6       34.42       49.10     13.22 o 
   9   7   6      131.11      131.90     26.99 o 
  10   7   6      443.20      418.19     32.56 o 
  11   7   6      607.37      600.81     48.49 o 
  12   7   6       45.97       34.91     13.75 o 
  13   7   6       38.35       50.49     13.68 o 
  14   7   6       34.96       14.05      6.55 o 
 -16   8   6       86.17       76.09     10.63 o 
 -15   8   6      183.29      200.08     15.56 o 
 -14   8   6      243.37      254.10     19.91 o 
 -13   8   6      290.67      309.55     23.54 o 
 -12   8   6      212.03      369.00     29.83 o 
 -11   8   6        5.59       10.08     10.63 o 
 -10   8   6      338.28      347.82     25.03 o 
  -9   8   6      470.96      478.33     28.07 o 
  -8   8   6      421.28      408.83     24.90 o 
  -7   8   6      203.68      242.72     57.78 o 
  -6   8   6       38.83       32.99     24.37 o 
  -5   8   6       89.96      111.89     29.60 o 
  -4   8   6     8859.34     8517.32    223.39 o 
  -3   8   6      174.13      324.03     36.99 o 
  -2   8   6     1780.49     2151.10    102.53 o 
  -1   8   6     2798.29     2953.69    121.21 o 
   0   8   6     4922.11     5314.21    166.10 o 
   1   8   6     3562.90     4119.93    119.03 o 
   2   8   6     3080.73     3898.74    120.29 o 
   3   8   6     2818.87     3175.83    133.57 o 
   4   8   6      114.70      115.88     45.45 o 
   5   8   6      187.06      236.67     70.10 o 
   6   8   6     1206.68     1295.34     72.58 o 
   7   8   6     1896.73     2074.08     63.37 o 
   8   8   6      357.82      392.01     31.02 o 
   9   8   6       30.52       41.24     13.67 o 
  10   8   6      873.72      749.53     33.70 o 
  11   8   6      603.74      607.85     46.92 o 
  12   8   6      665.20      713.54     46.75 o 
  13   8   6       12.62       28.67     10.62 o 
 -15   9   6       37.57       26.40      8.46 o 
 -14   9   6       30.67       45.22     12.10 o 
 -13   9   6       29.24       36.71     15.75 o 
 -12   9   6      938.67      921.70     56.37 o 
 -11   9   6      579.70      574.88     45.79 o 
 -10   9   6       20.46       46.97     18.07 o 
  -9   9   6     1027.69      979.57     42.16 o 
  -8   9   6      113.50       82.76     13.22 o 
  -7   9   6      423.09      399.97     34.18 o 
  -6   9   6      907.36      912.25    106.51 o 
  -5   9   6      143.39      193.69     38.54 o 
  -4   9   6        2.82       32.33     13.47 o 
  -3   9   6      876.07      953.21     62.04 o 
  -2   9   6     5311.62     5471.17    262.05 o 
  -1   9   6      649.68      866.62     68.57 o 
   0   9   6      492.08      488.25     89.89 o 
   1   9   6      280.03      214.25     36.07 o 
   2   9   6     2472.97     2706.03    135.71 o 
   3   9   6      482.04      370.51     55.46 o 
   4   9   6       25.84      -19.98     19.98 o 
   5   9   6       14.96       22.22      9.87 o 
   6   9   6     4012.37     3838.24    117.45 o 
   7   9   6      280.32      248.20     23.64 o 
   8   9   6       78.20      105.87     24.33 o 
   9   9   6       14.21       -4.30      7.30 o 
  10   9   6      307.56      264.74     24.95 o 
  11   9   6        6.18       -4.84      8.36 o 
  12   9   6        3.88        9.69      9.14 o 
  13   9   6        0.01       -1.75      5.76 o 
 -15  10   6      322.71      373.59     23.28 o 
 -14  10   6        6.04        8.12      6.46 o 
 -13  10   6       10.34        7.18      7.98 o 
 -12  10   6       86.65       94.88     18.68 o 
 -11  10   6       56.91       67.62     12.21 o 
 -10  10   6       50.57       60.82     11.35 o 
  -9  10   6     1660.43     1582.30     54.07 o 
  -8  10   6       88.91      113.35     15.20 o 
  -7  10   6      370.39      415.08     25.13 o 
  -6  10   6      136.52      125.68     20.27 o 
  -5  10   6      277.71      258.18     43.69 o 
  -4  10   6       38.04       63.76     27.08 o 
  -3  10   6       94.59       37.11     24.54 o 
  -2  10   6       41.06       69.99     22.86 o 
  -1  10   6        1.68       -5.38     28.29 o 
   0  10   6      320.38      349.40     72.95 o 
   1  10   6       36.52       32.85     31.24 o 
   2  10   6      781.49      864.27    123.91 o 
   3  10   6       11.77      -31.88     31.88 o 
   4  10   6       74.47       66.03     16.87 o 
   5  10   6       87.99       99.24     18.59 o 
   6  10   6      236.28      263.42     39.70 o 
   7  10   6      154.62      110.97     17.48 o 
   8  10   6      211.84      218.77     23.04 o 
   9  10   6        0.24       -6.44      8.32 o 
  10  10   6      852.69      852.23     53.45 o 
  11  10   6       13.40       14.32      8.86 o 
  12  10   6        1.77       -2.72      7.30 o 
  13  10   6      168.35      152.34     14.28 o 
 -14  11   6      158.62      215.09     19.25 o 
 -13  11   6      206.68      207.26     17.87 o 
 -12  11   6       77.39       88.45     17.53 o 
 -11  11   6        4.99        5.96      9.62 o 
 -10  11   6      268.27      221.47     20.54 o 
  -9  11   6     3277.64     3197.70    176.91 o 
  -8  11   6        9.82       41.80     12.21 o 
  -7  11   6      123.73      178.33     25.20 o 
  -6  11   6      369.99      361.73     26.35 o 
  -5  11   6     4648.92     4846.19    218.02 o 
  -4  11   6      834.42      796.98     45.15 o 
  -3  11   6       64.60       97.00     23.25 o 
  -2  11   6        1.20       70.99     26.47 o 
  -1  11   6     2699.13     3117.29    216.12 o 
   0  11   6     1049.11      970.12    126.18 o 
   1  11   6      852.98      807.42    118.90 o 
   2  11   6      953.56     1055.69     37.88 o 
   3  11   6     1259.72     1324.39     43.50 o 
   4  11   6       90.78       32.49     21.85 o 
   5  11   6     4323.63     3799.56     98.99 o 
   6  11   6      206.14      136.48     27.05 o 
   7  11   6     2019.41     1952.36     99.56 o 
   8  11   6      742.82      774.58     32.45 o 
   9  11   6      505.24      515.36     32.05 o 
  10  11   6      250.96      338.45     30.78 o 
  11  11   6       47.37       37.31      7.68 o 
  12  11   6       14.72       21.84      9.32 o 
 -14  12   6        5.39       -2.94      4.90 o 
 -13  12   6       69.88       56.59      9.49 o 
 -12  12   6      273.36      338.73     23.63 o 
 -11  12   6      444.31      488.68     27.35 o 
 -10  12   6        0.00       23.86     13.54 o 
  -9  12   6       20.51       29.51      9.32 o 
  -8  12   6     1334.50     1175.16     70.80 o 
  -7  12   6     1153.93     1028.94     67.10 o 
  -6  12   6      156.84      126.82     18.12 o 
  -5  12   6      112.15       76.37     14.56 o 
  -4  12   6      172.70      131.71     17.68 o 
  -3  12   6     1225.98     1221.52     69.12 o 
  -2  12   6      308.09      260.76     26.95 o 
  -1  12   6     5281.57     5255.42    114.50 o 
   0  12   6     1810.56     1950.81     50.37 o 
   1  12   6     9255.89     9402.92    140.93 o 
   2  12   6       73.81       73.03     10.12 o 
   3  12   6       46.90       20.74      8.12 o 
   4  12   6      482.13      559.49     31.03 o 
   5  12   6      620.16      702.45     41.69 o 
   6  12   6      621.75      575.75     38.14 o 
   7  12   6      432.50      342.08     30.01 o 
   8  12   6      499.35      686.40     57.23 o 
   9  12   6      498.83      533.65     40.61 o 
  10  12   6       14.90       10.70      7.13 o 
  11  12   6       83.63       89.28     15.23 o 
  12  12   6        2.80        4.64      4.21 o 
 -13  13   6       24.88       34.72     13.34 o 
 -12  13   6       60.29       43.62     28.12 o 
 -11  13   6      157.37      147.21     14.04 o 
 -10  13   6      130.93      122.32     22.35 o 
  -9  13   6       22.66       29.75     15.65 o 
  -8  13   6       12.52       24.94     17.07 o 
  -7  13   6      160.33      146.34     27.18 o 
  -6  13   6      102.43       94.46     17.07 o 
  -5  13   6      580.21      523.68     36.31 o 
  -4  13   6        0.94       20.48     11.50 o 
  -3  13   6      482.39      508.91     36.31 o 
  -2  13   6      817.35      962.82     51.34 o 
  -1  13   6      784.08      698.09     32.48 o 
   0  13   6     1809.42     1934.32     68.20 o 
   1  13   6      420.05      354.19     19.55 o 
   2  13   6     1067.01     1285.17     38.45 o 
   3  13   6      196.36      197.86     19.04 o 
   4  13   6       63.79       54.28     10.55 o 
   5  13   6      601.24      508.49     35.39 o 
   6  13   6       27.61       74.53     15.26 o 
   7  13   6        0.36       13.90      8.13 o 
   8  13   6        0.99       -3.31      6.64 o 
   9  13   6       74.61       73.16     17.11 o 
  10  13   6        0.33       -1.81      6.64 o 
  11  13   6       60.12       59.90     10.65 o 
 -12  14   6       10.91       20.27     15.98 o 
 -11  14   6       44.20       46.17     14.04 o 
 -10  14   6      132.47      107.94     20.85 o 
  -9  14   6      137.27      221.22     31.07 o 
  -8  14   6       12.03       30.87     17.49 o 
  -7  14   6        7.62       40.84     19.57 o 
  -6  14   6      222.89      176.74     22.90 o 
  -5  14   6      105.36       97.25     17.18 o 
  -4  14   6      163.92      127.00     18.45 o 
  -3  14   6      187.13      214.46     23.80 o 
  -2  14   6      108.67      135.65     15.62 o 
  -1  14   6      666.04      744.61     32.17 o 
   0  14   6     1941.44     1739.60     71.27 o 
   1  14   6       55.01       39.53      7.89 o 
   2  14   6      251.35      306.12     19.10 o 
   3  14   6       46.79       44.09     11.75 o 
   4  14   6        1.33        4.32      7.96 o 
   5  14   6       49.71       41.99     12.86 o 
   6  14   6       95.83       74.13     15.17 o 
   7  14   6       12.99        2.56      5.77 o 
   8  14   6       72.24       54.92      9.15 o 
   9  14   6       14.36       11.75      8.17 o 
  10  14   6       45.71       37.93      9.62 o 
 -12  15   6      317.44      406.57     28.71 o 
 -11  15   6       16.66       37.57     16.47 o 
 -10  15   6      129.47      189.11     24.54 o 
  -9  15   6       10.76       21.44     12.49 o 
  -8  15   6        2.93        1.27     11.84 o 
  -7  15   6       36.01       44.61     18.98 o 
  -6  15   6      258.87      203.33     32.32 o 
  -5  15   6      140.89      149.01     19.92 o 
  -4  15   6      584.97      453.08     32.99 o 
  -3  15   6      269.87      244.12     19.19 o 
  -2  15   6      130.91      150.37     13.50 o 
  -1  15   6      323.01      376.90     22.85 o 
   0  15   6       14.92        8.23      7.24 o 
   1  15   6      444.82      404.86     30.40 o 
   2  15   6       86.20       54.40     12.57 o 
   3  15   6       39.17       67.91     11.95 o 
   4  15   6       33.73        8.48      8.73 o 
   5  15   6      223.04      270.23     24.51 o 
   6  15   6        9.08        2.78      6.77 o 
   7  15   6      145.72      219.85     16.43 o 
   8  15   6       22.95        6.67      5.86 o 
   9  15   6      239.29      273.05     23.74 o 
 -11  16   6        1.48       31.48     13.63 o 
 -10  16   6       13.20       12.52      8.68 o 
  -9  16   6        0.86       23.55     12.04 o 
  -8  16   6      460.52      601.92     45.52 o 
  -7  16   6       87.25      113.31     22.64 o 
  -6  16   6      193.85      162.44     27.62 o 
  -5  16   6      564.85      533.59     35.27 o 
  -4  16   6        2.60       10.79     11.33 o 
  -3  16   6      104.21      177.71     14.37 o 
  -2  16   6      491.96      388.28     20.19 o 
  -1  16   6      215.53      192.41     14.60 o 
   0  16   6      616.50      534.26     36.44 o 
   1  16   6        4.36       26.32     10.56 o 
   2  16   6      154.30      114.53     16.55 o 
   3  16   6       11.39       -5.43      9.10 o 
   4  16   6      851.15      847.70     45.93 o 
   5  16   6        6.36        7.24      6.00 o 
   6  16   6        3.66       -3.45      5.62 o 
   7  16   6       14.31        5.26      7.29 o 
   8  16   6      179.90      180.49     17.97 o 
 -10  17   6        0.16      -12.91     12.91 o 
  -9  17   6      212.01      253.86     24.15 o 
  -8  17   6       13.11       22.67     11.56 o 
  -7  17   6       67.45       57.05     16.03 o 
  -6  17   6       31.37       12.71     12.34 o 
  -5  17   6       71.79       36.30     13.52 o 
  -4  17   6      552.58      575.26     26.90 o 
  -3  17   6       99.04       87.86      9.79 o 
  -2  17   6      140.07      124.81      9.89 o 
  -1  17   6      388.44      304.63     17.03 o 
   0  17   6        1.15        5.23      5.42 o 
   1  17   6       46.64       57.34      9.70 o 
   2  17   6       99.56      122.71     16.28 o 
   3  17   6      180.44      202.42     27.78 o 
   4  17   6        0.04        4.48      7.57 o 
   5  17   6        2.37        7.07     11.07 o 
   6  17   6      123.47      101.84     18.07 o 
   7  17   6       16.06       14.36      7.29 o 
  -9  18   6       14.83       19.37      9.67 o 
  -8  18   6       42.98       41.25     10.88 o 
  -7  18   6      225.25      198.04     15.01 o 
  -6  18   6        7.10       -1.05      6.52 o 
  -5  18   6        4.46        0.14      9.11 o 
  -4  18   6        0.97        3.49      6.61 o 
  -3  18   6       91.72      110.29     11.76 o 
  -2  18   6        0.44       23.74      7.13 o 
  -1  18   6        2.57        5.98      5.67 o 
   0  18   6       41.98       46.19      8.77 o 
   1  18   6        0.49        0.66      6.28 o 
   2  18   6       23.13       34.94      8.49 o 
   3  18   6       10.66       26.03      8.36 o 
   4  18   6       78.69      108.66     17.66 o 
   5  18   6       28.18       24.84      8.99 o 
   6  18   6      508.14      587.05     31.15 o 
  -7  19   6       13.32       37.52      8.72 o 
  -6  19   6      193.15      209.95     19.79 o 
  -5  19   6      151.17      121.71     11.12 o 
  -4  19   6        6.57        5.42      6.46 o 
  -3  19   6      158.62      138.18     12.17 o 
  -2  19   6        8.89       14.67      5.74 o 
  -1  19   6      369.90      311.05     19.45 o 
   0  19   6      201.10      224.42     13.30 o 
   1  19   6      137.17      140.19     13.57 o 
   2  19   6        7.51       -0.92      5.22 o 
   3  19   6        0.05       -5.65      5.65 o 
   4  19   6       31.97       18.90      5.45 o 
   5  19   6      148.36      179.03     15.61 o 
   0  20   6      131.77      122.87     14.47 o 
   1  20   6      447.88      446.60     25.65 o 
 -17   1   7       25.42       20.53      8.42 o 
 -16   1   7      114.98      112.75     10.27 o 
 -15   1   7      315.23      363.74     20.84 o 
 -14   1   7      225.00      253.19     24.77 o 
 -13   1   7     3314.49     3081.83     65.68 o 
 -12   1   7      616.43      755.24     27.42 o 
 -11   1   7     1925.51     1948.61     40.71 o 
 -10   1   7      250.22      348.22     69.46 o 
  -9   1   7     1591.49     1780.15     99.75 o 
  -8   1   7     2098.83     2420.56    108.06 o 
  -7   1   7     2278.84     2517.30    191.37 o 
  -6   1   7      388.99      354.22     38.30 o 
  -5   1   7     1760.39     1685.24     77.39 o 
  -4   1   7     4294.34     4556.29    125.95 o 
  -3   1   7      128.28       97.57     31.36 o 
  -2   1   7     3075.01     3037.49    118.01 o 
  -1   1   7    15048.05    14775.02    258.03 o 
   0   1   7       40.20      119.51     67.38 o 
   1   1   7        0.57        8.07     17.37 o 
   2   1   7     5310.09     5445.49    194.86 o 
   3   1   7     1572.70     1281.88     99.42 o 
   4   1   7      208.33      155.46     38.57 o 
   5   1   7       36.88       19.54     20.76 o 
   6   1   7     2442.99     2282.35    151.41 o 
   7   1   7      548.91      513.56     76.93 o 
   8   1   7      563.38      836.93     40.54 o 
   9   1   7     1411.44     1427.50     60.23 o 
  10   1   7     3080.05     2815.50    143.85 o 
  11   1   7        4.28        1.40     11.13 o 
  12   1   7       48.25       40.66     10.71 o 
  13   1   7      601.38      670.41     33.92 o 
  14   1   7        0.43       10.80      6.21 o 
 -17   2   7      477.04      607.39     27.67 o 
 -16   2   7       38.26       58.24     14.10 o 
 -15   2   7        0.60        8.96      8.85 o 
 -14   2   7      198.20      269.03     25.97 o 
 -13   2   7      470.18      505.80     27.38 o 
 -12   2   7      306.71      283.40     20.87 o 
 -11   2   7      723.16      649.17     31.21 o 
 -10   2   7     2955.63     3050.38    207.31 o 
  -9   2   7     3440.80     3592.30    212.62 o 
  -8   2   7     1037.19      884.00     98.97 o 
  -7   2   7     4407.23     4574.56    135.72 o 
  -6   2   7     7813.08     8504.45    174.87 o 
  -5   2   7     1011.34      936.78     57.72 o 
  -4   2   7      167.75      233.90     35.92 o 
  -3   2   7    24709.29    23787.63   1079.26 o 
  -2   2   7     5304.88     4425.90    147.50 o 
   0   2   7     1321.12     1020.39     73.92 o 
   1   2   7    29353.66    30954.88   1886.14 o 
   2   2   7       10.88       48.65     23.33 o 
   3   2   7      384.01      774.61     76.20 o 
   4   2   7     3290.77     3992.64    179.51 o 
   5   2   7     2921.43     2888.38    160.75 o 
   6   2   7      159.18       57.39     36.57 o 
   7   2   7      960.70     1073.88    108.28 o 
   8   2   7       94.11       77.37     20.53 o 
   9   2   7     2683.06     2576.52     80.02 o 
  10   2   7     1131.18     1098.67     53.27 o 
  11   2   7      412.70      332.03     30.09 o 
  12   2   7      276.08      232.15     24.28 o 
  13   2   7       78.66      121.50     21.12 o 
  14   2   7       12.47        8.60      6.64 o 
 -17   3   7        0.07        9.04      6.81 o 
 -16   3   7        1.86        0.08      7.17 o 
 -15   3   7      160.36      168.08     15.50 o 
 -14   3   7       59.11       53.56     13.25 o 
 -13   3   7      303.06      248.82     20.00 o 
 -12   3   7      120.67      108.82     18.75 o 
 -11   3   7      827.18      895.21     40.68 o 
 -10   3   7        0.49       29.24     16.69 o 
  -9   3   7      468.99      494.05     82.31 o 
  -8   3   7     2364.06     2755.86    180.71 o 
  -7   3   7      369.21      367.87     60.85 o 
  -6   3   7     6554.29     6529.27    230.13 o 
  -5   3   7     3720.37     3485.53    105.65 o 
  -4   3   7     5607.23     6344.32    142.98 o 
  -3   3   7      872.72      726.87     59.64 o 
  -2   3   7     1926.19     1606.76    108.59 o 
  -1   3   7     5884.89     5302.78    154.58 o 
   0   3   7    11885.13    12328.51    250.33 o 
   1   3   7      776.62      639.75     61.66 o 
   2   3   7     3522.50     3870.09    154.05 o 
   3   3   7     2406.05     2393.99    128.01 o 
   4   3   7      149.94      194.51     38.63 o 
   5   3   7      947.12     1021.87     94.09 o 
   6   3   7     1700.45     1600.23    124.18 o 
   7   3   7     1685.59     1593.92    129.08 o 
   8   3   7       58.97       33.10     10.83 o 
   9   3   7      283.48      293.85     28.74 o 
  10   3   7       38.61       28.62     16.72 o 
  11   3   7       47.30       77.71     24.80 o 
  12   3   7      169.58      139.75     25.65 o 
  13   3   7       17.52       21.38     11.05 o 
  14   3   7      144.57      116.95     15.66 o 
 -17   4   7       42.77       25.43     10.29 o 
 -16   4   7       33.45       51.16      8.08 o 
 -15   4   7       29.48       29.22      7.44 o 
 -14   4   7       49.14       42.82      9.69 o 
 -13   4   7       36.81       68.35     13.69 o 
 -12   4   7      549.53      651.23     30.92 o 
 -11   4   7      551.66      537.09     43.68 o 
 -10   4   7      159.56      150.71     14.65 o 
  -9   4   7      109.69      162.00     49.07 o 
  -8   4   7       60.31       58.91     31.56 o 
  -7   4   7      841.43      759.69     91.74 o 
  -6   4   7     6264.64     7084.78    271.80 o 
  -5   4   7      738.43      613.70     81.49 o 
  -4   4   7      666.84      566.17     40.76 o 
  -3   4   7      399.50      399.38     49.69 o 
  -2   4   7     4818.25     5864.65    159.63 o 
  -1   4   7     6306.47     6311.28    131.93 o 
   0   4   7      784.83      747.09     61.40 o 
   1   4   7       77.46      152.62     31.21 o 
   2   4   7      724.36      913.74     73.66 o 
   3   4   7     3270.76     3183.13    144.89 o 
   4   4   7     4242.10     4764.64    188.24 o 
   5   4   7       62.35      107.29     33.89 o 
   6   4   7        9.40        4.53     39.01 o 
   7   4   7      118.77      116.39     24.92 o 
   8   4   7     1100.59      946.86     62.89 o 
   9   4   7      264.38      355.47     32.00 o 
  10   4   7      592.83      532.24     44.63 o 
  11   4   7        0.29       -4.07     15.17 o 
  12   4   7        0.64       -4.64      9.51 o 
  13   4   7       10.02       36.25     12.79 o 
  14   4   7       10.83       -5.32      6.22 o 
 -16   5   7       40.54       35.38      6.79 o 
 -15   5   7       33.14       24.06      6.57 o 
 -14   5   7       26.39       25.67      8.64 o 
 -13   5   7       12.76       17.39      7.63 o 
 -12   5   7     1381.55     1359.90     60.21 o 
 -11   5   7      186.31      149.27     16.47 o 
 -10   5   7     1287.21     1265.57     47.77 o 
  -9   5   7     1256.53     1315.36    137.25 o 
  -8   5   7     6018.30     5643.80    269.78 o 
  -7   5   7        3.10       22.57     16.35 o 
  -6   5   7     1699.83     1538.90    129.58 o 
  -5   5   7     3573.15     4386.74    218.13 o 
  -4   5   7      359.72      282.27     52.21 o 
  -3   5   7     1189.28     1719.86     78.36 o 
  -2   5   7       40.60       81.31     15.89 o 
  -1   5   7        7.68       15.63     17.97 o 
   0   5   7     6158.59     7665.88   1042.80 o 
   1   5   7     2775.32     2357.68     91.57 o 
   2   5   7    10703.58    10120.38    238.70 o 
   3   5   7        3.20       26.14     17.58 o 
   4   5   7    10469.76    10117.92    454.00 o 
   5   5   7     6128.03     7047.62    238.09 o 
   6   5   7      534.11      526.02     69.07 o 
   7   5   7       37.71       21.40     11.05 o 
   8   5   7      363.57      347.76     30.82 o 
   9   5   7     1176.59     1148.93     53.63 o 
  10   5   7        3.39       18.33     15.95 o 
  11   5   7      354.14      270.41     26.24 o 
  12   5   7      136.25      136.17     24.14 o 
  13   5   7      153.69      155.54     21.66 o 
  14   5   7      155.73      186.64     17.55 o 
 -16   6   7      470.77      620.08     25.07 o 
 -15   6   7      410.46      469.41     22.13 o 
 -14   6   7      801.19      833.92     32.30 o 
 -13   6   7     1105.49     1151.43     81.55 o 
 -12   6   7     1545.98     1720.67     66.32 o 
 -11   6   7     1203.38     1012.48     47.64 o 
 -10   6   7     2125.11     1915.39     59.48 o 
  -9   6   7     1369.72     1313.21     59.48 o 
  -8   6   7     1547.41     1243.81    130.40 o 
  -7   6   7     2104.22     1933.20    155.22 o 
  -6   6   7     2815.06     2683.93    174.75 o 
  -5   6   7      291.84      330.73     61.21 o 
  -4   6   7      706.41     1018.80     73.00 o 
  -3   6   7    15692.41    19236.85    693.86 o 
  -2   6   7     7505.70     7241.92    179.41 o 
  -1   6   7       79.08      140.67     55.06 o 
   0   6   7     1018.96     1198.91     63.80 o 
   1   6   7     7884.39     8479.02    218.91 o 
   2   6   7     6875.68     6617.18    162.88 o 
   3   6   7      802.35      797.00     70.75 o 
   4   6   7      647.63      607.26     64.51 o 
   5   6   7      632.47      595.56    102.21 o 
   6   6   7      675.39      798.95    124.13 o 
   7   6   7       68.85       72.95     14.23 o 
   8   6   7     2133.57     1982.74     71.06 o 
   9   6   7      160.10      249.61     62.60 o 
  10   6   7       55.79       86.87     15.93 o 
  11   6   7      841.95      764.68     41.31 o 
  12   6   7        1.16       12.60     11.52 o 
  13   6   7      306.19      344.15     29.73 o 
  14   6   7       10.22       14.84      5.86 o 
 -16   7   7       12.13       15.36      6.20 o 
 -15   7   7       20.38       19.73      7.16 o 
 -14   7   7      139.87      170.26     15.04 o 
 -13   7   7      262.25      284.99     18.27 o 
 -12   7   7       47.50       46.48      8.95 o 
 -11   7   7     3041.79     3198.54    112.93 o 
 -10   7   7      145.08      180.47     17.75 o 
  -9   7   7     4393.71     4450.13     72.71 o 
  -8   7   7     1062.14     1059.64    122.81 o 
  -7   7   7      184.52      168.73     48.29 o 
  -6   7   7        6.14       -9.03     17.23 o 
  -5   7   7      582.44      502.41     77.20 o 
  -4   7   7     4855.02     4926.89    169.76 o 
  -3   7   7     1886.85     1962.29    121.10 o 
  -2   7   7       69.72       68.41     61.21 o 
  -1   7   7      681.90      922.97     69.36 o 
   0   7   7     2135.34     2093.17     86.32 o 
   1   7   7     1984.70     1874.26     83.84 o 
   2   7   7     1517.87     1343.11     94.88 o 
   3   7   7       22.34       41.54     29.51 o 
   4   7   7     3372.38     3547.93    238.36 o 
   5   7   7      563.10      604.19    104.41 o 
   6   7   7      199.64      131.78     17.31 o 
   7   7   7     2147.77     1915.29     63.76 o 
   8   7   7     1024.04     1149.80     54.03 o 
   9   7   7       75.30       73.85     23.77 o 
  10   7   7      172.29      197.49     18.61 o 
  11   7   7      191.31      149.56     25.94 o 
  12   7   7      204.79      129.37     21.97 o 
  13   7   7      343.41      341.36     27.77 o 
 -16   8   7        0.25       -1.77      4.61 o 
 -15   8   7       11.36       33.08      7.76 o 
 -14   8   7       29.92       47.01     10.57 o 
 -13   8   7      718.03      829.84     32.09 o 
 -12   8   7        7.76       14.70      7.63 o 
 -11   8   7     1065.00     1148.37     91.11 o 
 -10   8   7       20.45       56.25     15.78 o 
  -9   8   7     2023.98     1915.12     55.81 o 
  -8   8   7      213.62      217.85     18.92 o 
  -7   8   7      123.69      121.58     44.58 o 
  -6   8   7      970.12      898.77    109.20 o 
  -5   8   7     1460.54     1288.31    125.05 o 
  -4   8   7     1147.98     1102.98     86.12 o 
  -3   8   7       95.90       84.22     47.05 o 
  -2   8   7      252.33      148.19     27.55 o 
  -1   8   7      713.04      716.87     64.53 o 
   0   8   7      308.47      437.15     50.99 o 
   1   8   7      154.64      215.46     30.59 o 
   2   8   7       44.43       21.06     11.43 o 
   3   8   7      611.30      768.56     61.65 o 
   4   8   7       59.77       82.13     41.39 o 
   5   8   7      316.52      235.26     23.09 o 
   6   8   7       32.65       42.37     10.98 o 
   7   8   7      145.26      120.51     28.65 o 
   8   8   7       14.46        8.34     10.17 o 
   9   8   7      923.66      886.94     47.01 o 
  10   8   7      329.60      353.58     23.03 o 
  11   8   7      105.62       81.67     19.26 o 
  12   8   7        2.11        3.47      7.57 o 
  13   8   7        0.73        2.59      5.19 o 
 -15   9   7      183.27      179.26     18.45 o 
 -14   9   7      129.14      149.61     20.40 o 
 -13   9   7       46.04       53.12     14.71 o 
 -12   9   7      126.74      138.52     18.23 o 
 -11   9   7      799.14      777.87     37.14 o 
 -10   9   7      565.40      566.87     32.79 o 
  -9   9   7      266.11      270.59     23.03 o 
  -8   9   7      995.96      963.99     39.65 o 
  -7   9   7     5609.75     5437.79     90.37 o 
  -6   9   7     1151.48     1080.80    121.77 o 
  -5   9   7      985.22      948.86    111.82 o 
  -4   9   7     2501.40     2971.77    210.44 o 
  -3   9   7     2069.07     2308.03    122.10 o 
  -2   9   7     1195.72     1137.27     82.73 o 
  -1   9   7     5263.70     5633.37    185.00 o 
   0   9   7        8.62        1.70     16.34 o 
   1   9   7      809.24      856.11     74.47 o 
   2   9   7     1179.41     1246.67    149.20 o 
   3   9   7     5953.26     6077.06    228.02 o 
   4   9   7       24.81       42.34     12.15 o 
   5   9   7      122.97      169.48     20.76 o 
   6   9   7     1204.30     1181.11     76.40 o 
   7   9   7     1707.36     1823.80     64.84 o 
   8   9   7        3.76        9.94     10.27 o 
   9   9   7       47.88       24.43      8.57 o 
  10   9   7        4.14       14.75      9.87 o 
  11   9   7       76.84      133.99     21.13 o 
  12   9   7       18.27       11.42      7.86 o 
  13   9   7       44.95       28.47      7.22 o 
 -15  10   7       95.48       96.60     12.04 o 
 -14  10   7       87.81      116.80     16.66 o 
 -13  10   7      303.72      329.51     24.20 o 
 -12  10   7       15.04       14.28      8.04 o 
 -11  10   7      365.64      372.92     25.60 o 
 -10  10   7       48.79       42.43     10.75 o 
  -9  10   7     1866.27     1786.39     57.99 o 
  -8  10   7      255.00      269.38     33.23 o 
  -7  10   7        9.87       32.31     11.45 o 
  -6  10   7        5.07       10.56     23.63 o 
  -5  10   7      352.11      288.26     53.01 o 
  -4  10   7     2866.46     3151.92    202.03 o 
  -3  10   7     2246.64     2220.73    125.15 o 
  -2  10   7      106.98      114.46     28.48 o 
  -1  10   7     1622.60     1773.54    105.00 o 
   0  10   7     2186.39     2616.39    203.32 o 
   1  10   7     3649.78     3856.21    258.14 o 
   2  10   7       53.95       95.83     45.36 o 
   3  10   7        3.64       15.64     19.88 o 
   4  10   7      670.15      682.61     41.25 o 
   5  10   7     1070.11     1128.12     82.98 o 
   6  10   7      805.95      701.96     59.72 o 
   7  10   7        9.37       -2.65     16.55 o 
   8  10   7     1560.11     1440.31     55.11 o 
   9  10   7      101.98      148.06     27.96 o 
  10  10   7       41.36       42.88     13.28 o 
  11  10   7      231.25      214.21     23.57 o 
  12  10   7      276.77      255.73     14.68 o 
 -14  11   7        0.77       -4.57      5.57 o 
 -13  11   7       26.74       38.79      9.60 o 
 -12  11   7      668.92      632.08     33.33 o 
 -11  11   7      513.37      512.96     29.18 o 
 -10  11   7        3.12       24.35      9.24 o 
  -9  11   7       92.48      127.42     16.52 o 
  -8  11   7      734.90      752.66     42.52 o 
  -7  11   7      403.39      345.90     39.53 o 
  -6  11   7      335.34      304.56     25.70 o 
  -5  11   7     1437.26     1519.99     67.98 o 
  -4  11   7      634.36      648.67     37.76 o 
  -3  11   7      966.02     1060.39     51.15 o 
  -2  11   7      918.66      968.67    162.70 o 
  -1  11   7       87.14       34.87     29.34 o 
   0  11   7      158.95       59.85     64.99 o 
   1  11   7        1.63       11.61      7.35 o 
   2  11   7     4592.18     4467.03     78.24 o 
   3  11   7     1171.60     1001.84     38.37 o 
   4  11   7      117.36       98.08     15.61 o 
   5  11   7       10.70       -2.40     14.48 o 
   6  11   7        7.09       27.52     17.61 o 
   7  11   7       67.15       73.85     24.92 o 
   8  11   7      339.93      310.32     20.35 o 
   9  11   7      691.61      643.20     33.98 o 
  10  11   7        0.37        3.98      5.04 o 
  11  11   7      455.74      554.00     23.07 o 
  12  11   7       23.99       12.72      5.05 o 
 -13  12   7        6.61        5.67      4.95 o 
 -12  12   7     2102.46     2414.53     58.91 o 
 -11  12   7        2.04        6.15      8.27 o 
 -10  12   7      222.89      214.37     19.60 o 
  -9  12   7      521.85      577.00     34.35 o 
  -8  12   7     2127.83     2000.46     92.16 o 
  -7  12   7      162.60      122.96     24.18 o 
  -6  12   7      191.54      135.30     19.10 o 
  -5  12   7      132.24      131.11     18.58 o 
  -4  12   7        0.46       11.75     10.18 o 
  -3  12   7      295.40      340.87     26.86 o 
  -2  12   7     1521.64     1513.86     82.64 o 
  -1  12   7     1776.41     1755.05     51.85 o 
   0  12   7     2018.06     1940.17     62.71 o 
   1  12   7      327.40      322.74     22.82 o 
   2  12   7     8250.48     7986.92    112.00 o 
   3  12   7      408.65      456.48     27.76 o 
   4  12   7      394.16      427.38     27.35 o 
   5  12   7      172.42      145.15     20.54 o 
   6  12   7      260.88      244.13     35.86 o 
   7  12   7       78.43      182.46    108.64 o 
   8  12   7       12.33       16.01      8.31 o 
   9  12   7      732.95      766.04     72.91 o 
  10  12   7       33.87       13.30      8.04 o 
  11  12   7      237.26      207.45     19.24 o 
 -13  13   7       16.81        9.55      9.76 o 
 -12  13   7      223.98      296.03     34.93 o 
 -11  13   7      179.08      138.43     16.85 o 
 -10  13   7        5.76        2.93     11.07 o 
  -9  13   7       14.11       35.72     15.94 o 
  -8  13   7     1041.23      991.05     65.33 o 
  -7  13   7       95.07       80.97     22.07 o 
  -6  13   7      127.09      110.44     17.70 o 
  -5  13   7      258.23      202.58     22.97 o 
  -4  13   7     3559.85     3612.86    196.06 o 
  -3  13   7      210.73      215.12     23.48 o 
  -2  13   7      888.81     1183.60     70.11 o 
  -1  13   7        1.36        5.20      8.44 o 
   0  13   7     1857.96     1919.70     75.31 o 
   1  13   7     2564.22     2666.43     64.53 o 
   2  13   7       73.36       95.78     13.82 o 
   3  13   7      392.61      411.59     26.65 o 
   4  13   7      472.69      550.02     30.71 o 
   5  13   7     1169.28     1013.40     48.93 o 
   6  13   7     1350.25     1235.29     70.35 o 
   7  13   7        7.11       19.01      8.95 o 
   8  13   7       40.32       91.02     15.94 o 
   9  13   7      254.09      256.51     27.16 o 
  10  13   7      177.73      199.05     20.45 o 
 -12  14   7      147.60      144.06     21.74 o 
 -11  14   7      272.07      301.19     27.91 o 
 -10  14   7     1197.33     1220.08     62.70 o 
  -9  14   7      237.41      273.72     33.64 o 
  -8  14   7      382.69      369.26     40.59 o 
  -7  14   7      504.75      436.62     44.08 o 
  -6  14   7     2645.26     2423.75    102.60 o 
  -5  14   7      390.24      342.97     29.07 o 
  -4  14   7       45.66       47.17     12.88 o 
  -3  14   7      725.95      686.82     40.07 o 
  -2  14   7     2060.57     2178.34     70.38 o 
  -1  14   7      791.07      744.93     40.42 o 
   0  14   7       30.70       25.06      9.60 o 
   1  14   7      141.05      177.54     16.41 o 
   2  14   7      785.32      884.76     37.71 o 
   3  14   7      468.87      419.74     26.49 o 
   4  14   7      452.91      390.39     25.65 o 
   5  14   7        9.20       11.46      8.87 o 
   6  14   7     1290.97     1577.78     56.94 o 
   7  14   7     1023.10     1039.87     51.14 o 
   8  14   7       91.75      115.03     11.60 o 
   9  14   7      208.93      226.04     22.55 o 
  10  14   7       42.71       22.46      6.41 o 
 -12  15   7        6.70        0.89      9.68 o 
 -11  15   7       17.45       12.66     12.83 o 
 -10  15   7       45.75       36.58     13.12 o 
  -9  15   7      136.55      118.97     22.31 o 
  -8  15   7       55.12       41.52     15.34 o 
  -7  15   7      316.98      325.73     36.97 o 
  -6  15   7       25.77       17.22     12.58 o 
  -5  15   7      156.91      179.53     21.19 o 
  -4  15   7      273.67      311.70     31.42 o 
  -3  15   7      284.61      244.16     35.71 o 
  -2  15   7       35.64       41.35     10.14 o 
  -1  15   7       10.36       13.56      7.17 o 
   0  15   7      652.45      605.85     55.53 o 
   1  15   7      321.39      390.15     28.86 o 
   2  15   7       17.60       14.15      9.39 o 
   3  15   7       74.70       49.50     10.43 o 
   4  15   7       90.83      111.53     16.82 o 
   5  15   7       95.87       71.34     13.70 o 
   6  15   7       13.74       10.30      6.40 o 
   7  15   7      107.08      118.66     11.98 o 
   8  15   7       85.45      132.38     18.07 o 
   9  15   7      104.99      111.05     13.46 o 
 -11  16   7      160.43      167.29     19.22 o 
 -10  16   7       41.99       77.85     11.18 o 
  -9  16   7       43.10       47.10     14.18 o 
  -8  16   7       71.32       98.59     20.50 o 
  -7  16   7       10.91       12.33     13.03 o 
  -6  16   7       88.97      115.09     23.26 o 
  -5  16   7      444.45      472.57     31.61 o 
  -4  16   7       88.63       59.71     10.83 o 
  -3  16   7      987.71      811.59     34.42 o 
  -2  16   7      286.71      339.62     21.95 o 
  -1  16   7      476.89      503.12     34.03 o 
   0  16   7      142.74      120.98     24.77 o 
   1  16   7       32.16       30.26     17.50 o 
   2  16   7       39.31       24.62      9.08 o 
   3  16   7      161.10      208.11     20.67 o 
   4  16   7       95.77      101.17     14.56 o 
   5  16   7      256.32      279.46     22.33 o 
   6  16   7      132.31      132.89     14.96 o 
   7  16   7        1.70       -5.13      7.99 o 
 -10  17   7       24.85       11.93      8.75 o 
  -9  17   7       22.77       24.04      9.87 o 
  -8  17   7       48.26       49.64     13.73 o 
  -7  17   7      262.36      308.21     21.51 o 
  -6  17   7       94.88       97.08     13.91 o 
  -5  17   7      730.31      668.80     33.32 o 
  -4  17   7        0.39        8.25      6.63 o 
  -3  17   7     1733.30     1863.41     46.77 o 
  -2  17   7      314.20      313.13     16.62 o 
  -1  17   7      443.71      370.35     27.40 o 
   0  17   7       28.55       33.70     10.20 o 
   1  17   7       29.41       65.84     13.36 o 
   2  17   7        0.68        2.88      8.51 o 
   3  17   7      302.06      292.54     21.19 o 
   4  17   7      109.79       99.58     13.04 o 
   5  17   7       37.77       73.61     15.98 o 
   6  17   7      132.04      176.06     20.50 o 
  -8  18   7      218.87      222.47     25.31 o 
  -7  18   7      145.67      145.28     12.92 o 
  -6  18   7      381.53      394.55     21.94 o 
  -5  18   7      247.17      289.83     19.79 o 
  -4  18   7        1.44       -3.68      5.93 o 
  -3  18   7       29.22       30.81      6.44 o 
  -2  18   7        1.80        6.18      8.96 o 
  -1  18   7       12.26        4.46      5.01 o 
   0  18   7       48.76       66.79      9.28 o 
   1  18   7      234.43      270.04     16.53 o 
   2  18   7        5.04        8.06      6.67 o 
   3  18   7        5.23       12.68      9.68 o 
   4  18   7       19.40       32.80      7.64 o 
   5  18   7      187.03      227.10     14.61 o 
  -5  19   7        0.66        3.17      4.47 o 
  -4  19   7       17.97       13.92      7.01 o 
  -3  19   7       64.20       32.35      9.06 o 
  -2  19   7      151.49      186.25     14.42 o 
  -1  19   7      150.58      144.78     10.15 o 
   0  19   7       20.73       34.19     10.62 o 
   1  19   7      308.48      344.32     18.85 o 
   2  19   7       12.47       32.35      6.75 o 
   3  19   7       39.86       49.07      7.32 o 
   4  19   7      122.46      121.17     14.12 o 
 -17   0   8      127.71      157.55     21.61 o 
 -16   0   8     1203.96     1084.87     62.43 o 
 -15   0   8       23.48       35.15      7.77 o 
 -14   0   8     3862.94     3994.87     82.88 o 
 -13   0   8       35.30       59.25     11.90 o 
 -12   0   8     1143.20     1276.07     50.13 o 
 -11   0   8     1239.76     1063.11     49.77 o 
 -10   0   8      202.58      218.19     26.21 o 
  -9   0   8     1446.46     1467.22    132.35 o 
  -8   0   8      726.73      451.29     69.02 o 
  -7   0   8     5988.59     6466.69    241.93 o 
  -6   0   8    17738.67    22162.17    440.23 o 
  -5   0   8       26.53       44.46     24.32 o 
  -4   0   8    10061.45     9506.04    287.78 o 
  -3   0   8     7602.99     7034.16    241.46 o 
  -2   0   8    33523.69    36298.39    574.52 o 
  -1   0   8       13.40       55.30     23.93 o 
   0   0   8    16155.77    15688.26    433.87 o 
   1   0   8     8736.71     9135.66    360.88 o 
   2   0   8     6201.09     5884.78    308.87 o 
   3   0   8       20.23       66.65     43.91 o 
   4   0   8       84.25       12.26     33.08 o 
   5   0   8     1820.00     1790.67    194.38 o 
   6   0   8     9715.45     9648.38    467.18 o 
   7   0   8     2454.36     2619.68    189.59 o 
   8   0   8        4.20       -8.64     32.80 o 
   9   0   8       30.07       25.39     17.58 o 
  10   0   8     4235.00     3664.47    142.23 o 
  11   0   8      114.95       85.95     23.03 o 
  12   0   8       10.25       20.07     12.63 o 
  13   0   8       90.19      111.77     17.94 o 
 -17   1   8       27.45        3.32      7.77 o 
 -16   1   8      292.56      332.09     21.32 o 
 -15   1   8      769.97      817.57     30.41 o 
 -14   1   8     1743.45     1745.07     48.27 o 
 -13   1   8       15.56       22.50      7.83 o 
 -12   1   8        6.82       25.43      7.40 o 
 -11   1   8     1325.59     1387.46     36.04 o 
 -10   1   8     7351.17     7062.00    134.83 o 
  -9   1   8     3458.15     3128.71    196.58 o 
  -8   1   8     2862.81     3063.52    126.53 o 
  -7   1   8      239.57      117.51     24.78 o 
  -6   1   8    35116.63    38064.23    407.11 o 
  -5   1   8     7195.58     7832.60    182.41 o 
  -4   1   8     2697.16     2977.99    113.16 o 
  -1   1   8     7465.12     8223.98    202.66 o 
   0   1   8    25339.56    28424.41    411.13 o 
   1   1   8     3981.00     4271.61    173.78 o 
   2   1   8     3699.29     3947.07    178.88 o 
   3   1   8     2523.24     2302.69    141.58 o 
   4   1   8    12883.97    13716.86    364.48 o 
   5   1   8      598.03      576.49     79.04 o 
   6   1   8      510.00      441.67     72.52 o 
   7   1   8       57.70       65.16     14.01 o 
   8   1   8      545.15      531.20     34.15 o 
   9   1   8       54.77       71.45     18.83 o 
  10   1   8       19.18       12.60     11.53 o 
  11   1   8       16.45       24.63     11.57 o 
  12   1   8       11.33        3.57      6.61 o 
  13   1   8       78.48       85.91     10.99 o 
 -17   2   8        0.19       24.92      8.95 o 
 -16   2   8       70.02       48.73      7.53 o 
 -15   2   8     1407.49     1335.64     39.15 o 
 -14   2   8      106.71      106.82     13.41 o 
 -13   2   8      496.02      453.05     26.17 o 
 -12   2   8      406.80      372.11     24.60 o 
 -11   2   8     3317.24     3295.83     67.16 o 
 -10   2   8      421.85      470.32     23.67 o 
  -9   2   8      554.43      655.25     92.63 o 
  -8   2   8     4566.37     4580.59    231.89 o 
  -7   2   8     1777.84     1695.09     86.99 o 
  -6   2   8     4754.75     4815.05    369.67 o 
  -5   2   8      573.70      757.26     55.80 o 
  -4   2   8     3110.13     2935.68    149.85 o 
  -2   2   8     2467.84     2940.33    116.17 o 
  -1   2   8    11218.06    11276.50    238.76 o 
   0   2   8    10419.83    10157.82    468.46 o 
   1   2   8      182.80      105.16     29.90 o 
   2   2   8      114.78      106.78     30.94 o 
   3   2   8     2629.86     2488.40    146.90 o 
   4   2   8     4869.01     5075.39    216.51 o 
   5   2   8      856.62      820.00     93.12 o 
   6   2   8      564.04      613.96     82.86 o 
   7   2   8        9.07       31.50     14.80 o 
   8   2   8       70.66       47.74     10.35 o 
   9   2   8       69.16       58.47     16.31 o 
  10   2   8      424.40      410.34     34.74 o 
  11   2   8       43.78       56.61     14.62 o 
  12   2   8      115.30      122.95     15.12 o 
  13   2   8      243.58      263.15     27.56 o 
 -17   3   8       67.12       62.97     14.12 o 
 -16   3   8      195.95      225.23     14.37 o 
 -15   3   8       36.79       31.54      8.67 o 
 -14   3   8       77.98       62.33     11.36 o 
 -13   3   8      634.74      683.24     31.94 o 
 -12   3   8     2320.76     2198.33     56.72 o 
 -11   3   8     1778.56     1651.77     50.96 o 
 -10   3   8      422.19      418.69     20.38 o 
  -9   3   8     2087.57     1955.17    164.15 o 
  -8   3   8     3272.83     3048.39    193.69 o 
  -7   3   8     2625.98     2851.25    178.67 o 
  -6   3   8      851.52     1076.10    109.88 o 
  -5   3   8     4669.68     5376.65    210.06 o 
  -4   3   8     1339.27      977.27     67.72 o 
  -3   3   8     4418.04     3783.76    227.39 o 
  -2   3   8    11224.93    11805.54    231.56 o 
  -1   3   8     1130.85     1288.56     81.62 o 
   0   3   8     1065.59      849.82     69.72 o 
   1   3   8    16889.84    14594.46    851.72 o 
   2   3   8      986.60      987.88    103.02 o 
   3   3   8      191.13      347.52     54.12 o 
   4   3   8       34.13       75.11     68.91 o 
   5   3   8     4123.22     3842.67    192.24 o 
   6   3   8      674.64      547.45     77.45 o 
   7   3   8       81.77       87.94     29.31 o 
   8   3   8      111.93       88.94     16.17 o 
   9   3   8      907.29      841.85     72.16 o 
  10   3   8      449.04      417.06     34.00 o 
  11   3   8       22.01       26.34     18.19 o 
  12   3   8       40.12       39.54     15.57 o 
  13   3   8       68.30       73.52     15.66 o 
  14   3   8       35.11       23.50      6.69 o 
 -17   4   8       28.68      -10.08     10.08 o 
 -16   4   8      501.28      615.51     22.55 o 
 -15   4   8     1458.74     1477.87     40.41 o 
 -14   4   8     1482.40     1492.23     44.14 o 
 -13   4   8     1806.54     1801.50     50.48 o 
 -12   4   8      260.78      279.55     18.59 o 
 -11   4   8     2775.83     2901.16     56.76 o 
 -10   4   8     2851.19     2961.10     53.83 o 
  -9   4   8     2500.68     2581.32    193.27 o 
  -8   4   8      133.91      153.21     43.22 o 
  -7   4   8     2580.59     2672.13    179.02 o 
  -6   4   8     5248.78     5312.50    251.96 o 
  -5   4   8    17384.57    18789.96    469.74 o 
  -4   4   8     1985.57     2349.87    165.30 o 
  -3   4   8      248.15      368.94     31.02 o 
  -2   4   8     5053.12     5215.58    155.70 o 
  -1   4   8    17279.07    18787.78    436.14 o 
   0   4   8    14062.16    13605.09    466.44 o 
   1   4   8      327.42      691.30    622.06 o 
   2   4   8       95.57      113.70     83.72 o 
   3   4   8     2583.92     2256.72    131.26 o 
   4   4   8       50.61       49.99     21.94 o 
   5   4   8     4771.61     4999.06    215.28 o 
   6   4   8       34.69       26.90     19.83 o 
   7   4   8      869.26      770.95     65.47 o 
   8   4   8     2159.89     2310.89    107.80 o 
   9   4   8      235.65      281.80     39.51 o 
  10   4   8      202.53      168.39     21.99 o 
  11   4   8        6.32      -11.90     18.47 o 
  12   4   8       54.09       43.36     15.06 o 
  13   4   8       22.33       21.00      9.52 o 
 -16   5   8      523.42      596.73     21.38 o 
 -15   5   8       38.62       41.35      8.79 o 
 -14   5   8       35.91       45.63      9.84 o 
 -13   5   8      768.22      825.47     48.31 o 
 -12   5   8      513.96      541.55     25.76 o 
 -11   5   8      515.22      482.88     23.73 o 
 -10   5   8      213.94      217.38     15.67 o 
  -9   5   8      391.83      443.11     35.08 o 
  -8   5   8     1240.51     1108.03    124.21 o 
  -7   5   8     4893.24     4464.85    238.20 o 
  -6   5   8     2512.17     2972.76    192.34 o 
  -5   5   8      797.53      742.36     96.21 o 
  -4   5   8     4764.49     5061.75    247.11 o 
  -3   5   8    20563.90    21340.30    503.63 o 
  -2   5   8     3843.62     4324.29    141.80 o 
  -1   5   8     4086.04     3921.47    113.12 o 
   0   5   8     1455.22     1371.43    137.62 o 
   1   5   8     3721.38     3355.74    144.29 o 
   2   5   8     1981.79     1918.87    111.83 o 
   3   5   8      126.84      168.05     37.02 o 
   4   5   8     1307.69     1462.93    108.22 o 
   5   5   8     1970.45     1800.59    125.54 o 
   6   5   8     1628.80     1606.81    185.58 o 
   7   5   8      385.47      393.91     31.53 o 
   8   5   8      204.20      201.60     25.46 o 
   9   5   8     1065.96      939.15     74.10 o 
  10   5   8        1.86       17.96     16.61 o 
  11   5   8      520.25      435.01     39.91 o 
  12   5   8      198.25      210.18     27.27 o 
  13   5   8      196.19      160.82     19.99 o 
 -16   6   8      635.74      652.76     20.88 o 
 -15   6   8        0.55       -4.60      5.51 o 
 -14   6   8      151.70      154.99     24.11 o 
 -13   6   8      246.09      253.90     17.30 o 
 -12   6   8     1331.44     1402.18     61.20 o 
 -11   6   8     3996.52     3865.42     74.66 o 
 -10   6   8     2477.01     2480.93     55.41 o 
  -9   6   8       87.89       95.50     15.18 o 
  -8   6   8     1877.03     1973.68    171.89 o 
  -7   6   8     4628.93     4682.64    250.77 o 
  -6   6   8      173.81      231.15     59.71 o 
  -5   6   8      237.72      355.54     71.29 o 
  -4   6   8    10144.74    11981.53    390.26 o 
  -3   6   8     3613.34     4326.31    229.94 o 
  -2   6   8     1685.50     2051.91    174.62 o 
  -1   6   8      927.47     1102.90    102.99 o 
   0   6   8     6115.06     6589.84    197.58 o 
   1   6   8        3.87       33.01     27.99 o 
   2   6   8      312.62      222.17     39.22 o 
   3   6   8     2036.76     1936.25    116.38 o 
   4   6   8      448.24      385.14     54.32 o 
   5   6   8       53.34      -28.78     34.02 o 
   6   6   8     1472.23     1362.16     73.01 o 
   7   6   8      221.30      209.44     24.31 o 
   8   6   8        0.34       23.23     12.84 o 
   9   6   8      300.98      270.15     28.12 o 
  10   6   8      151.32      101.58     24.77 o 
  11   6   8      160.53      127.57     17.86 o 
  12   6   8       19.27       29.70     11.34 o 
  13   6   8        0.04       14.74      8.77 o 
 -16   7   8      122.90      130.06     14.25 o 
 -15   7   8       30.75       33.70      6.72 o 
 -14   7   8     1336.10     1513.45     40.24 o 
 -13   7   8      512.15      522.41     23.19 o 
 -12   7   8        2.17        6.66      7.19 o 
 -11   7   8     3953.19     3972.06     96.06 o 
 -10   7   8    15728.75    16038.08    891.83 o 
  -9   7   8      110.46      148.68     16.07 o 
  -8   7   8      579.90      448.58     26.63 o 
  -7   7   8     1814.96     1787.83    161.51 o 
  -6   7   8     5004.75     4955.58    261.67 o 
  -5   7   8     1338.96     1514.42    143.16 o 
  -4   7   8     3979.22     4941.16    177.81 o 
  -3   7   8      365.10      412.38     74.71 o 
  -2   7   8     1770.61     1953.63    104.92 o 
  -1   7   8     2624.31     2801.79    127.78 o 
   0   7   8     7536.95     7504.47    317.09 o 
   1   7   8        1.94       70.01     20.49 o 
   2   7   8     1192.20     1038.21    124.99 o 
   3   7   8     2455.41     2844.60    217.34 o 
   4   7   8     2202.63     2149.18    199.64 o 
   5   7   8      744.03      609.29     48.84 o 
   6   7   8       31.33       33.61     11.63 o 
   7   7   8       61.62       41.33     14.56 o 
   8   7   8     1472.68     1251.90     57.91 o 
   9   7   8       55.60       42.24     14.08 o 
  10   7   8      285.96      240.47     19.45 o 
  11   7   8       64.63       57.14     16.98 o 
  12   7   8      250.53      275.07     27.84 o 
  13   7   8       20.67       19.77      7.90 o 
 -16   8   8      180.15      229.59     17.10 o 
 -15   8   8        0.14        3.67      6.05 o 
 -14   8   8       25.89        7.72      9.24 o 
 -13   8   8     1389.19     1521.16     54.59 o 
 -12   8   8     2271.05     2253.06    102.91 o 
 -11   8   8      613.19      558.34     29.82 o 
 -10   8   8     2083.01     2002.28     52.88 o 
  -9   8   8       14.35       31.36      6.70 o 
  -8   8   8    11490.42    11838.92    351.41 o 
  -7   8   8     3773.92     3799.31    182.68 o 
  -6   8   8     2322.47     2317.05    182.27 o 
  -5   8   8      118.83      120.07     48.34 o 
  -4   8   8    17974.05    20858.10    663.71 o 
  -3   8   8     2555.88     2558.72    182.26 o 
  -2   8   8      266.84      318.38     46.37 o 
  -1   8   8       40.73       42.61     20.22 o 
   0   8   8     1350.77     1574.46    102.51 o 
   1   8   8     3672.72     3447.45    125.75 o 
   2   8   8     8035.57     7503.81    225.42 o 
   3   8   8      149.82      155.77     30.48 o 
   4   8   8      626.73      602.48     43.00 o 
   5   8   8     1448.26     1464.32    123.18 o 
   6   8   8     1175.87     1037.68     49.60 o 
   7   8   8      466.40      443.13     34.54 o 
   8   8   8       19.46       33.45     11.80 o 
   9   8   8       28.44       35.13     11.75 o 
  10   8   8      678.52      722.09     33.32 o 
  11   8   8       47.62       25.54     12.20 o 
  12   8   8      114.52      107.07     16.90 o 
 -15   9   8      307.47      405.03     26.72 o 
 -14   9   8     1029.00     1159.32     52.54 o 
 -13   9   8      479.31      502.19     30.70 o 
 -12   9   8       38.79       32.61     10.23 o 
 -11   9   8      367.91      335.79     25.59 o 
 -10   9   8     1233.50     1165.58     46.94 o 
  -9   9   8     2087.67     2029.77     62.00 o 
  -8   9   8       51.95       64.57     13.06 o 
  -7   9   8       62.42       57.38     11.62 o 
  -6   9   8     1776.67     1904.24     85.04 o 
  -5   9   8      596.70      426.08     76.75 o 
  -4   9   8     1760.87     1819.35    115.69 o 
  -3   9   8        3.60        7.41     14.45 o 
  -2   9   8     2065.13     2208.89    120.26 o 
  -1   9   8      403.08      379.52     48.45 o 
   0   9   8     1468.82     1176.50     90.77 o 
   1   9   8       71.92      153.22     35.01 o 
   2   9   8      289.21      261.01     70.54 o 
   3   9   8      387.29      337.21     26.60 o 
   4   9   8     2912.03     2793.33    118.04 o 
   5   9   8      184.96      176.73     31.33 o 
   6   9   8      119.01      134.71     19.28 o 
   7   9   8       29.73       50.16     14.18 o 
   8   9   8      391.34      397.61     31.73 o 
   9   9   8       35.05       43.51      9.74 o 
  10   9   8      123.82      100.04     20.39 o 
  11   9   8       83.38       63.68     14.59 o 
  12   9   8       74.50       87.69      9.10 o 
 -15  10   8       21.85       20.53      6.67 o 
 -14  10   8       49.98       48.99      8.99 o 
 -13  10   8      157.66      153.74     16.94 o 
 -12  10   8        2.62        9.55     13.30 o 
 -11  10   8      783.96      780.50     36.81 o 
 -10  10   8      254.80      235.45     21.94 o 
  -9  10   8      906.67      882.03     41.12 o 
  -8  10   8       67.63       41.72      9.62 o 
  -7  10   8      492.33      425.18     26.47 o 
  -6  10   8      187.98      215.87     19.35 o 
  -5  10   8      137.52      171.19     19.39 o 
  -4  10   8      679.91      624.37     44.05 o 
  -3  10   8     2387.54     2618.61    141.31 o 
  -2  10   8       65.49      139.39     43.89 o 
  -1  10   8      216.57      229.08     39.22 o 
   0  10   8       25.62       70.61     38.46 o 
   1  10   8       63.48       92.50     31.87 o 
   2  10   8       96.86       71.40     10.39 o 
   3  10   8      330.82      368.54     28.75 o 
   4  10   8      450.26      449.77     34.35 o 
   5  10   8      211.63      182.47     34.94 o 
   6  10   8      318.35      223.13     36.76 o 
   7  10   8       26.33       58.75     22.91 o 
   8  10   8        3.59       18.31     14.29 o 
   9  10   8       89.90       45.05     11.49 o 
  10  10   8      352.30      315.50     30.48 o 
  11  10   8       84.72       73.22      9.50 o 
  12  10   8        3.26        7.31      4.68 o 
 -14  11   8       27.30       30.36      8.21 o 
 -13  11   8      121.97      105.91     13.29 o 
 -12  11   8      282.54      282.35     22.35 o 
 -11  11   8      188.10      204.00     18.50 o 
 -10  11   8        5.09        2.49      6.10 o 
  -9  11   8        2.73       18.73      9.47 o 
  -8  11   8      626.90      594.51     33.64 o 
  -7  11   8     1528.31     1446.85     79.25 o 
  -6  11   8       14.10        5.69     26.02 o 
  -5  11   8      117.60      142.90     22.76 o 
  -4  11   8      654.04      588.05     43.82 o 
  -3  11   8     2672.42     2556.13     81.42 o 
  -2  11   8      235.42      254.47     31.48 o 
  -1  11   8       24.64       27.53     70.95 o 
   0  11   8      633.31      597.11     35.34 o 
   1  11   8      917.66     1069.04     38.31 o 
   2  11   8     2507.68     2199.87     55.58 o 
   3  11   8      818.20      630.61     31.91 o 
   4  11   8      332.56      416.46     27.26 o 
   5  11   8       19.63       28.77     14.28 o 
   6  11   8       62.60      129.26     31.38 o 
   7  11   8      412.06      358.44     45.58 o 
   8  11   8       94.16      112.72     19.82 o 
   9  11   8      188.57      166.01     14.42 o 
  10  11   8       24.04       17.42      5.77 o 
  11  11   8      303.99      248.74     13.20 o 
 -13  12   8      104.69      121.93     12.01 o 
 -12  12   8       26.63       24.01      9.72 o 
 -11  12   8        0.98        4.36      5.67 o 
 -10  12   8       43.21       71.84     11.58 o 
  -9  12   8      547.04      535.07     33.54 o 
  -8  12   8        1.37       13.17     13.55 o 
  -7  12   8        7.51       12.11     13.77 o 
  -6  12   8      429.82      442.49     44.91 o 
  -5  12   8     1944.06     1908.91     91.44 o 
  -4  12   8        0.32       16.70     15.19 o 
  -3  12   8       50.99       39.85     13.11 o 
  -2  12   8     1453.91     1476.76     69.53 o 
  -1  12   8        6.31        0.23      9.66 o 
   0  12   8      125.81      181.92     16.42 o 
   1  12   8     2933.85     2669.81     64.18 o 
   2  12   8      321.84      324.29     23.64 o 
   3  12   8     1895.91     1864.67     54.88 o 
   4  12   8      133.48       85.08     13.43 o 
   5  12   8       20.90        6.48      9.39 o 
   6  12   8       50.92       71.97     15.16 o 
   7  12   8       21.82       28.04     18.69 o 
   8  12   8        0.25        6.13      6.74 o 
   9  12   8      658.24      625.47     46.68 o 
  10  12   8       28.34        2.32      6.49 o 
 -13  13   8        6.00       28.65     12.15 o 
 -12  13   8      105.57      103.61     14.49 o 
 -11  13   8      403.34      508.23     21.68 o 
 -10  13   8      132.40      150.02     24.74 o 
  -9  13   8      259.66      221.42     30.82 o 
  -8  13   8      584.68      535.23     47.62 o 
  -7  13   8       38.78       60.15     19.53 o 
  -6  13   8       11.17       20.57     10.17 o 
  -5  13   8       50.63       21.60      9.75 o 
  -4  13   8       45.88       58.13     13.70 o 
  -3  13   8     1937.22     1854.95    169.14 o 
  -2  13   8      655.23      546.44     47.96 o 
  -1  13   8      562.04      583.23     27.97 o 
   0  13   8      873.77      855.20     43.36 o 
   1  13   8        5.77       22.84      8.03 o 
   2  13   8      771.96      759.53     35.20 o 
   3  13   8      320.60      271.40     21.86 o 
   4  13   8      176.38      142.85     16.40 o 
   5  13   8        1.14       -0.42      9.09 o 
   6  13   8        4.11       10.52      9.73 o 
   7  13   8      206.57      212.99     17.26 o 
   8  13   8      149.98       96.04     10.95 o 
   9  13   8      268.75      296.01     26.37 o 
  10  13   8        9.23        5.61      4.62 o 
 -12  14   8      226.58      236.00     25.98 o 
 -11  14   8       38.97       39.85     16.73 o 
 -10  14   8       62.55       51.99     15.56 o 
  -9  14   8        3.13        9.41     11.50 o 
  -8  14   8     1464.01     1427.93     75.46 o 
  -7  14   8       48.32        8.53     13.08 o 
  -6  14   8       60.64       44.14     17.16 o 
  -5  14   8        0.22        6.26      9.03 o 
  -4  14   8        1.77       -0.74      9.11 o 
  -3  14   8      250.83      215.71     22.68 o 
  -2  14   8     2174.39     1956.06     54.45 o 
  -1  14   8       51.87       73.66     21.96 o 
   0  14   8       36.54       16.89     10.32 o 
   1  14   8        0.79       13.31      9.64 o 
   2  14   8      296.19      239.74     20.00 o 
   3  14   8      421.46      294.48     22.10 o 
   4  14   8       63.55       72.12     14.16 o 
   5  14   8       15.68       26.99      9.73 o 
   6  14   8       54.50       39.93     12.27 o 
   7  14   8        0.60       15.47      7.10 o 
   8  14   8       67.67       59.30     12.69 o 
   9  14   8        8.08        5.48      4.85 o 
 -11  15   8       58.53       56.60     16.67 o 
 -10  15   8       56.25       31.65     11.27 o 
  -9  15   8        6.28       23.62     12.86 o 
  -8  15   8      497.86      533.19     44.80 o 
  -7  15   8      157.94      135.50     25.12 o 
  -6  15   8      354.58      323.41     37.66 o 
  -5  15   8       45.93       38.13     14.15 o 
  -4  15   8      408.94      396.23     29.44 o 
  -3  15   8        5.96        9.19      7.47 o 
  -2  15   8      296.40      284.62     20.72 o 
  -1  15   8      123.51      121.15     18.40 o 
   0  15   8      346.00      383.85     36.90 o 
   1  15   8        9.75       22.93      9.89 o 
   2  15   8        0.18       -1.43      8.22 o 
   3  15   8      838.67      800.48     41.48 o 
   4  15   8      233.37      217.25     21.39 o 
   5  15   8        2.73       33.44     10.53 o 
   6  15   8        7.26       13.54      5.58 o 
   7  15   8       40.99       47.77      7.51 o 
 -11  16   8      157.59      158.73     17.37 o 
 -10  16   8       22.51       11.62     11.24 o 
  -9  16   8      807.42      856.64     48.22 o 
  -8  16   8       13.20       18.90     11.06 o 
  -7  16   8       65.27       52.14     15.27 o 
  -6  16   8      504.90      544.27     45.54 o 
  -5  16   8       18.80       24.06     15.03 o 
  -4  16   8       53.10       70.60     10.52 o 
  -3  16   8      132.09       86.24     11.77 o 
  -2  16   8     1628.69     1591.25     44.79 o 
  -1  16   8      315.76      394.63     29.33 o 
   0  16   8      528.67      551.04     39.25 o 
   1  16   8        8.04        1.96      8.16 o 
   2  16   8     1311.30     1260.72     48.04 o 
   3  16   8        8.83       43.85     15.17 o 
   4  16   8       27.42       20.01     10.20 o 
   5  16   8        1.30       14.21      8.43 o 
   6  16   8      219.46      227.97     18.40 o 
   7  16   8        1.04       -4.96      7.49 o 
  -9  17   8        4.16        3.98      9.72 o 
  -8  17   8       29.65       47.24      9.83 o 
  -7  17   8      150.42      123.33     13.57 o 
  -6  17   8      198.55      170.57     16.81 o 
  -5  17   8       19.15       16.39      7.41 o 
  -4  17   8      196.60      213.34     15.62 o 
  -3  17   8       60.68       71.71     10.13 o 
  -2  17   8      784.12      716.91     27.44 o 
  -1  17   8       19.06       22.45      9.71 o 
   0  17   8       63.75       45.86      9.52 o 
   1  17   8        4.81       14.25      7.32 o 
   2  17   8       10.13        6.17      6.67 o 
   3  17   8       33.60       31.63      8.27 o 
   4  17   8      406.42      384.78     22.10 o 
   5  17   8       46.67       88.07     16.01 o 
   6  17   8      168.33      171.69     17.73 o 
  -8  18   8       42.32       31.00      5.63 o 
  -7  18   8       58.07       67.37      9.33 o 
  -6  18   8      117.66      102.48      9.51 o 
  -5  18   8      352.38      397.55     21.64 o 
  -4  18   8      261.75      236.78     17.38 o 
  -3  18   8        8.33        5.57      6.04 o 
  -2  18   8      320.00      316.97     20.91 o 
  -1  18   8      261.23      227.79     14.49 o 
   0  18   8      162.54      216.30     14.43 o 
   1  18   8       25.23       17.38      8.30 o 
   2  18   8       12.17        8.73      5.88 o 
   3  18   8       53.37       35.24      7.59 o 
   4  18   8       32.56       16.94      4.95 o 
   5  18   8      144.25      158.07     15.88 o 
  -5  19   8       67.85       88.56     11.91 o 
  -4  19   8      104.63       90.87     13.31 o 
  -3  19   8       19.34       21.20      8.56 o 
  -2  19   8       25.83       41.60     10.25 o 
  -1  19   8      688.34      642.64     18.63 o 
   0  19   8        1.98       -5.22      5.22 o 
   1  19   8      185.19      153.54     11.59 o 
   2  19   8      105.45       73.08     12.23 o 
   3  19   8      188.62      159.08     16.04 o 
 -17   1   9       18.52        7.41      9.39 o 
 -16   1   9       66.78       83.33      9.19 o 
 -15   1   9       70.98       62.89     10.11 o 
 -14   1   9     2283.62     2223.87     53.94 o 
 -13   1   9      247.92      271.76     22.40 o 
 -12   1   9      848.12      840.42     29.12 o 
 -11   1   9      143.37      130.53     12.28 o 
 -10   1   9     1859.80     1929.83     42.52 o 
  -9   1   9     2266.87     2250.23    170.00 o 
  -8   1   9     2050.83     2047.25    107.00 o 
  -7   1   9       81.81      105.65     24.70 o 
  -6   1   9     1346.15     1331.33     82.74 o 
  -5   1   9     1475.93     1591.46     90.04 o 
  -4   1   9     1760.62     1751.03     94.20 o 
  -3   1   9       19.78      -12.17     30.25 o 
  -2   1   9      307.68      324.43     39.96 o 
  -1   1   9     7088.70     7609.00    203.36 o 
   0   1   9     3277.48     3094.07    143.63 o 
   1   1   9      125.99      103.23     27.41 o 
   2   1   9     2854.88     2854.94    158.40 o 
   3   1   9      308.99      213.97     47.17 o 
   4   1   9      358.91      437.59     95.98 o 
   5   1   9      217.47      104.74     75.40 o 
   6   1   9      279.45      179.49     32.72 o 
   7   1   9       24.07       30.43     20.28 o 
   8   1   9      203.50      196.76     24.14 o 
   9   1   9      185.12      129.97     21.37 o 
  10   1   9       28.11       23.06     12.93 o 
  11   1   9       77.25       51.76     13.07 o 
  12   1   9        1.94        8.42      7.00 o 
  13   1   9      234.50      242.40     22.71 o 
 -17   2   9        2.26       29.31      8.61 o 
 -16   2   9      353.28      346.11     17.17 o 
 -15   2   9     1592.31     1524.94     41.58 o 
 -14   2   9        1.08       13.03      7.24 o 
 -13   2   9      256.97      251.47     20.19 o 
 -12   2   9     1106.58      907.65     36.84 o 
 -11   2   9     3071.70     3095.02     80.75 o 
 -10   2   9       37.89       55.84      9.91 o 
  -9   2   9       66.83       83.51     37.40 o 
  -8   2   9     2778.49     2383.03    172.79 o 
  -7   2   9     2442.52     2321.50    107.55 o 
  -6   2   9      701.97      734.87     60.77 o 
  -5   2   9     1632.43     1566.57     87.52 o 
  -4   2   9     6914.22     6811.96    324.28 o 
  -3   2   9     1244.25      985.81     68.43 o 
  -2   2   9      515.85      523.15     51.23 o 
  -1   2   9        8.81      120.55     47.40 o 
   0   2   9     9039.80     7884.90    314.52 o 
   1   2   9      293.64      560.55     64.64 o 
   2   2   9      441.62      560.98     69.35 o 
   3   2   9     3645.06     3604.90    183.28 o 
   4   2   9       46.17       41.60     35.11 o 
   5   2   9      148.77      161.99     46.38 o 
   6   2   9     2134.69     2369.27    123.84 o 
   7   2   9     1663.50     1636.48     81.70 o 
   8   2   9     2796.67     2697.88    154.21 o 
   9   2   9       61.74       95.27     19.23 o 
  10   2   9      480.74      389.71     33.28 o 
  11   2   9       24.68       11.55      9.60 o 
  12   2   9      197.33      181.73     16.51 o 
  13   2   9       33.64       27.13     10.20 o 
 -17   3   9       84.33       89.45     10.75 o 
 -16   3   9       88.81       92.51     10.30 o 
 -15   3   9       28.86       32.25     12.78 o 
 -14   3   9     1443.82     1462.01     44.09 o 
 -13   3   9      124.20      124.39     14.40 o 
 -12   3   9      785.79      832.32     31.25 o 
 -11   3   9       57.13       48.36      8.81 o 
 -10   3   9     1189.12     1117.14     33.72 o 
  -9   3   9     1936.46     1600.81    152.43 o 
  -8   3   9      253.75      212.10     55.02 o 
  -7   3   9      268.22      545.09     86.65 o 
  -6   3   9     1768.81     1622.79    144.11 o 
  -5   3   9     1568.76     1218.13     75.59 o 
  -4   3   9     3279.93     3560.29    172.59 o 
  -2   3   9       27.91      103.25     34.01 o 
  -1   3   9      532.93      332.74     43.27 o 
   0   3   9    17535.57    16188.87    761.84 o 
   1   3   9     3396.67     3078.87    147.84 o 
   2   3   9     2342.20     2226.11    133.59 o 
   3   3   9      417.13      353.44    161.65 o 
   4   3   9      101.66       92.24     31.76 o 
   5   3   9       22.70       -1.81     38.47 o 
   6   3   9       56.15       33.78     15.03 o 
   7   3   9      254.02      292.75     30.22 o 
   8   3   9     2034.06     1999.16    256.24 o 
   9   3   9      118.48      111.16     19.21 o 
  10   3   9       18.98       10.46     14.24 o 
  11   3   9      140.68      127.33     27.66 o 
  12   3   9        1.32        6.71     10.49 o 
  13   3   9      191.79      191.03     19.87 o 
 -16   4   9       26.00       29.52     11.56 o 
 -15   4   9       34.68       46.13      9.15 o 
 -14   4   9      592.61      634.11     28.97 o 
 -13   4   9       31.77       17.19      8.15 o 
 -12   4   9       50.35       53.80      9.23 o 
 -11   4   9        6.89       16.48      7.62 o 
 -10   4   9      474.79      471.26     22.56 o 
  -9   4   9       58.60       37.77      9.69 o 
  -8   4   9       90.87      108.71     39.65 o 
  -7   4   9       16.75       -7.77     21.72 o 
  -6   4   9      335.37      235.02     57.12 o 
  -5   4   9      595.21      631.84     94.37 o 
  -4   4   9       63.22      162.00     49.77 o 
  -3   4   9        0.65       23.07      9.33 o 
  -2   4   9       65.97       28.36     14.58 o 
  -1   4   9      124.07       71.29     21.99 o 
   0   4   9      224.03      283.71     42.04 o 
   1   4   9     1746.13     1650.18    240.16 o 
   2   4   9     2611.84     2655.60    366.82 o 
   3   4   9      578.63      630.51     73.62 o 
   4   4   9     1454.83     1322.06    110.62 o 
   5   4   9        0.76        7.42     25.09 o 
   6   4   9       36.19       18.88     16.09 o 
   7   4   9       14.27       33.34     20.60 o 
   8   4   9      116.97       99.85     22.47 o 
   9   4   9        4.04       10.82     10.58 o 
  10   4   9        0.63        1.91      9.73 o 
  11   4   9      307.65      243.29     34.51 o 
  12   4   9      106.72       90.44     17.51 o 
  13   4   9       71.43       65.32     12.63 o 
 -16   5   9      179.65      216.59     12.92 o 
 -15   5   9       17.84       25.25      7.41 o 
 -14   5   9       29.29       27.44      8.34 o 
 -13   5   9      267.22      236.96     16.65 o 
 -12   5   9       18.05        0.95      7.53 o 
 -11   5   9      425.87      415.69     22.35 o 
 -10   5   9     1544.97     1677.46     41.28 o 
  -9   5   9      921.84      958.12     33.68 o 
  -8   5   9      218.90       82.84     41.03 o 
  -7   5   9     1109.20      915.69    114.19 o 
  -6   5   9     2431.18     3195.57    218.68 o 
  -5   5   9        0.88      -31.47     31.47 o 
  -4   5   9        8.44      -32.05     32.05 o 
  -3   5   9      743.13      594.55     88.75 o 
  -2   5   9     6262.49     5688.48    221.91 o 
  -1   5   9      564.44      800.01     68.22 o 
   0   5   9       91.69      224.73     58.69 o 
   1   5   9     1889.12     2043.67    156.86 o 
   2   5   9     1796.58     1831.08    453.19 o 
   3   5   9      416.70      397.52     57.34 o 
   4   5   9      298.88      354.81     57.59 o 
   5   5   9      514.53      485.64     41.94 o 
   6   5   9      610.02      558.25     49.50 o 
   7   5   9       35.35        9.14     32.74 o 
   8   5   9      175.59      124.68     19.87 o 
   9   5   9      184.42      121.61     29.09 o 
  10   5   9       51.44       49.68     19.76 o 
  11   5   9      102.77       87.27     14.99 o 
  12   5   9      372.38      378.86     32.58 o 
  13   5   9       32.34       33.10      9.23 o 
 -16   6   9      256.08      241.28     12.07 o 
 -15   6   9      158.63      192.53     13.93 o 
 -14   6   9      234.07      216.05     16.48 o 
 -13   6   9      279.46      259.75     17.19 o 
 -12   6   9      493.04      536.21     24.93 o 
 -11   6   9      143.25      196.42     16.37 o 
 -10   6   9       13.15       12.55      7.88 o 
  -9   6   9     4825.76     4067.43     70.96 o 
  -8   6   9     3490.06     3082.11     91.25 o 
  -7   6   9     1790.55     1935.64    170.28 o 
  -6   6   9      121.98      177.58     53.95 o 
  -5   6   9     2723.96     2744.54    200.65 o 
  -4   6   9     3664.88     3721.92    230.14 o 
  -3   6   9        0.49       -5.43     23.27 o 
  -2   6   9       98.97       58.32     31.97 o 
  -1   6   9     6920.42     6489.91    192.76 o 
   0   6   9     5424.77     4895.81    175.72 o 
   1   6   9      757.95      685.56    103.80 o 
   2   6   9        1.20        3.90     41.64 o 
   3   6   9     1440.45     1503.43    109.52 o 
   4   6   9      223.41      156.19     59.02 o 
   5   6   9      266.50      288.20     34.80 o 
   6   6   9      218.40      187.02     80.92 o 
   7   6   9     1087.47     1150.79     55.72 o 
   8   6   9      335.97      364.64     42.75 o 
   9   6   9       12.35       18.79     12.52 o 
  10   6   9      273.13      214.90     34.36 o 
  11   6   9       41.36       46.94     15.43 o 
  12   6   9      252.08      326.35     28.87 o 
  13   6   9        8.01        3.30      5.33 o 
 -16   7   9      190.14      233.83     18.13 o 
 -15   7   9      172.03      167.54     13.05 o 
 -14   7   9       50.63       48.71      8.40 o 
 -13   7   9      333.16      314.10     22.51 o 
 -12   7   9       11.96        5.26      6.76 o 
 -11   7   9     2277.33     2285.70    134.72 o 
 -10   7   9     1221.83     1115.68     40.15 o 
  -9   7   9     5860.93     5438.76    111.00 o 
  -8   7   9     1046.85      889.33     33.34 o 
  -7   7   9     4016.68     3583.16    237.28 o 
  -6   7   9     1023.14      875.25    115.82 o 
  -5   7   9        6.90      -34.76     34.76 o 
  -4   7   9        9.80       29.44     28.66 o 
  -3   7   9        5.47        7.11     20.81 o 
  -2   7   9     4890.27     5198.43    266.89 o 
  -1   7   9       35.31       24.99     16.32 o 
   0   7   9     1272.42     1333.54     92.88 o 
   1   7   9     3074.40     3403.24    154.63 o 
   2   7   9      659.64      698.73    114.87 o 
   3   7   9        7.04      -42.44     42.44 o 
   4   7   9       77.27       60.59     24.15 o 
   5   7   9      291.20      275.91     36.04 o 
   6   7   9     1079.96     1137.57     59.01 o 
   7   7   9      247.49      281.27     29.49 o 
   8   7   9        0.07       12.91     11.91 o 
   9   7   9      607.63      519.91     36.37 o 
  10   7   9       23.90        6.41     10.77 o 
  11   7   9        3.58        4.43      8.35 o 
  12   7   9       11.18        7.98      7.06 o 
 -16   8   9        2.69       12.73      5.03 o 
 -15   8   9       20.70       25.16      8.92 o 
 -14   8   9        5.02        3.65      5.77 o 
 -13   8   9      353.32      369.80     26.73 o 
 -12   8   9      206.60      228.26     19.37 o 
 -11   8   9      313.60      330.17     23.23 o 
 -10   8   9     1833.78     1815.21     55.57 o 
  -9   8   9        4.18       17.89      7.34 o 
  -8   8   9        1.71       -0.87      6.16 o 
  -7   8   9      863.53      809.34     26.59 o 
  -6   8   9      323.14      211.13     59.49 o 
  -5   8   9      966.44      929.44    119.54 o 
  -4   8   9       15.65       14.35     22.82 o 
  -3   8   9     1787.58     1685.43    156.49 o 
  -2   8   9      329.03      275.26     63.07 o 
  -1   8   9        3.75        4.20     44.05 o 
   0   8   9      292.31      288.61     48.43 o 
   1   8   9     5699.97     5917.94    274.00 o 
   2   8   9      543.09      589.73     66.20 o 
   3   8   9      371.35      393.89     26.25 o 
   5   8   9        0.98       55.41     41.42 o 
   6   8   9      241.26      290.76     33.69 o 
   7   8   9        2.44       -4.58     11.65 o 
   8   8   9      139.51      123.47     19.31 o 
   9   8   9      301.44      286.87     25.72 o 
  10   8   9       11.10       14.77      8.53 o 
  11   8   9      166.13      175.39     23.14 o 
  12   8   9       71.60       65.92      8.69 o 
 -15   9   9      167.61      210.72     18.97 o 
 -14   9   9      385.59      396.62     26.44 o 
 -13   9   9      615.11      672.04     33.69 o 
 -12   9   9      154.92      180.35     20.37 o 
 -11   9   9       18.01       41.38      8.05 o 
 -10   9   9      586.82      606.01     29.01 o 
  -9   9   9     2025.78     2025.85     71.40 o 
  -8   9   9       88.41       80.11     11.90 o 
  -7   9   9       16.68       26.40      9.37 o 
  -6   9   9      391.85      358.41     19.74 o 
  -5   9   9       61.96      101.23     20.06 o 
  -4   9   9     1826.93     1885.26    169.00 o 
  -3   9   9     2363.13     2314.14    185.91 o 
  -2   9   9     1021.18     1109.15    126.79 o 
  -1   9   9      235.11      229.03     44.99 o 
   0   9   9     1962.26     2158.16    128.23 o 
   1   9   9     1703.62     1810.05    155.22 o 
   2   9   9      339.94      414.38     42.67 o 
   3   9   9      697.85      775.81     43.41 o 
   4   9   9      304.94      268.94     25.38 o 
   5   9   9     1404.56     1434.47     86.32 o 
   6   9   9        9.71       23.77     12.46 o 
   7   9   9       94.32      129.91     20.42 o 
   8   9   9        1.32        3.76      9.49 o 
   9   9   9       29.05       14.50     10.78 o 
  10   9   9       35.68       28.87     10.83 o 
  11   9   9       11.45       34.64      6.97 o 
 -15  10   9       72.27       88.90     10.84 o 
 -14  10   9       31.22       50.20      8.16 o 
 -13  10   9        3.75        2.03      6.39 o 
 -12  10   9      212.83      247.14     27.97 o 
 -11  10   9     1351.91     1397.72     42.19 o 
 -10  10   9      385.16      369.90     26.18 o 
  -9  10   9        1.10       13.56      9.51 o 
  -8  10   9     1406.54     1273.56     49.54 o 
  -7  10   9     1334.72     1224.09     38.12 o 
  -6  10   9      542.86      457.23     22.53 o 
  -5  10   9     2368.16     2472.51     64.55 o 
  -4  10   9      527.81      555.40     31.22 o 
  -3  10   9     5412.89     5516.76     94.42 o 
  -2  10   9      926.74      782.11    105.36 o 
  -1  10   9     1037.00      971.73    117.16 o 
   0  10   9       63.49       39.65     13.57 o 
   1  10   9     5199.82     4746.61    145.52 o 
   2  10   9     1165.71     1199.60     46.07 o 
   3  10   9       13.64       34.60      9.17 o 
   4  10   9      422.21      445.70     34.42 o 
   5  10   9      742.57      911.81     69.54 o 
   6  10   9      377.73      392.12     47.97 o 
   7  10   9      277.68      312.98     43.74 o 
   8  10   9       75.28       79.36     11.31 o 
   9  10   9       58.50       90.96     13.64 o 
  10  10   9      237.62      227.22     19.03 o 
  11  10   9       83.23       95.09      8.69 o 
 -14  11   9      352.22      419.37     40.74 o 
 -13  11   9      645.07      700.71     29.97 o 
 -12  11   9       22.67       37.79     10.34 o 
 -11  11   9       53.80       55.53     10.19 o 
 -10  11   9      157.23      149.61     17.23 o 
  -9  11   9      797.27      831.56     39.44 o 
  -8  11   9      371.93      337.83     25.31 o 
  -7  11   9       22.72       17.60      8.37 o 
  -6  11   9     1256.85     1103.01     70.41 o 
  -5  11   9     2205.77     2042.22     83.44 o 
  -4  11   9      304.67      266.80     30.22 o 
  -3  11   9      451.29      497.69     40.66 o 
  -2  11   9     1065.89     1236.80     70.01 o 
  -1  11   9     1594.12     1706.39     75.88 o 
   0  11   9      147.04      179.74     68.25 o 
   1  11   9      618.71      584.88     36.38 o 
   2  11   9      310.12      234.49     19.91 o 
   3  11   9       57.88       38.19      9.95 o 
   4  11   9      558.90      517.77     29.41 o 
   5  11   9      113.89       92.42     17.26 o 
   6  11   9        8.23       48.32     44.19 o 
   7  11   9      586.48      717.80     40.00 o 
   8  11   9      238.89      244.28     16.91 o 
   9  11   9       17.11       11.77      5.52 o 
  10  11   9        9.87        8.88      4.08 o 
 -13  12   9       19.95       25.28      6.51 o 
 -12  12   9       68.55       63.18     18.75 o 
 -11  12   9       66.46       52.08     19.42 o 
 -10  12   9      105.02      120.23     14.90 o 
  -9  12   9       58.46       81.53     12.66 o 
  -8  12   9      343.07      330.55     39.24 o 
  -7  12   9       70.87       49.31     20.03 o 
  -6  12   9      243.66      235.48     34.51 o 
  -5  12   9      472.39      388.04     42.81 o 
  -4  12   9      221.11      138.81     26.85 o 
  -3  12   9       10.18       15.28     12.57 o 
  -2  12   9       47.87       34.55     14.84 o 
  -1  12   9      237.45      190.66     26.26 o 
   0  12   9      763.49      683.81     39.08 o 
   1  12   9        5.05        4.84      6.81 o 
   2  12   9      489.41      385.51     25.10 o 
   3  12   9      987.72      911.45     38.15 o 
   4  12   9      362.28      383.32     25.44 o 
   5  12   9      724.07      723.95     55.17 o 
   6  12   9       11.01       18.72      9.21 o 
   7  12   9       10.62       53.49     38.75 o 
   8  12   9      352.16      363.32     24.89 o 
   9  12   9        9.07        1.38      5.83 o 
  10  12   9       82.45       74.45     10.37 o 
 -13  13   9       72.05       38.07     11.49 o 
 -12  13   9      169.70      145.77     14.44 o 
 -11  13   9      107.22      132.52     22.55 o 
 -10  13   9        2.55        7.77     10.80 o 
  -9  13   9       49.23       34.00     16.50 o 
  -8  13   9      519.68      451.16     44.32 o 
  -7  13   9      253.21      237.71     33.25 o 
  -6  13   9        2.99       24.50     15.73 o 
  -5  13   9       17.20       30.04     14.38 o 
  -4  13   9      292.47      372.42     42.49 o 
  -3  13   9      776.44      847.77     60.96 o 
  -2  13   9     1464.70     1635.49     41.05 o 
  -1  13   9      148.20      205.49     21.94 o 
   0  13   9      444.69      594.78     48.33 o 
   1  13   9      197.85      205.03     18.83 o 
   2  13   9      147.96      165.67     19.98 o 
   3  13   9      129.40      177.98     17.84 o 
   4  13   9        0.06        6.64      9.67 o 
   5  13   9      467.60      524.18     33.62 o 
   6  13   9      574.86      677.18     37.10 o 
   7  13   9        4.55        3.69      5.72 o 
   8  13   9      167.95      204.81     19.86 o 
   9  13   9       61.59       61.88     11.15 o 
 -12  14   9      578.57      730.25     40.54 o 
 -11  14   9      250.38      226.97     28.77 o 
 -10  14   9      404.52      414.40     36.77 o 
  -9  14   9       66.85       72.97     18.30 o 
  -8  14   9       69.55       81.87     20.57 o 
  -7  14   9      538.07      504.32     46.91 o 
  -6  14   9        1.85       13.78     12.49 o 
  -5  14   9      259.90      207.33     31.11 o 
  -4  14   9      408.41      305.96     37.68 o 
  -3  14   9       36.49       53.96     10.31 o 
  -2  14   9        0.41       17.26     11.76 o 
  -1  14   9      146.74      175.63     19.35 o 
   0  14   9      233.94      227.01     23.09 o 
   1  14   9      380.71      335.51     28.14 o 
   2  14   9       70.81       49.23     12.55 o 
   3  14   9     1396.62     1509.16     47.18 o 
   4  14   9      251.38      336.87     27.15 o 
   5  14   9       15.13       24.83     10.04 o 
   6  14   9        1.05        3.51      5.45 o 
   7  14   9       13.40        2.86      5.04 o 
   8  14   9       83.38       38.74      9.41 o 
 -11  15   9     1651.80     1900.03     64.58 o 
 -10  15   9       25.43       16.80     12.89 o 
  -9  15   9      129.40      128.86     21.03 o 
  -8  15   9       36.26       42.53     15.77 o 
  -7  15   9      832.87      816.31     55.41 o 
  -6  15   9      247.43      252.02     32.61 o 
  -5  15   9        2.32        6.84     13.36 o 
  -4  15   9       40.15       58.71      9.77 o 
  -3  15   9      665.03      706.78     30.90 o 
  -2  15   9       10.25       23.04      8.56 o 
  -1  15   9      292.33      368.40     29.65 o 
   0  15   9      129.79      103.02     15.92 o 
   1  15   9       29.50       21.11     10.03 o 
   2  15   9      200.93      234.23     23.29 o 
   3  15   9       54.90      211.18     31.34 o 
   4  15   9        1.62       20.98     15.10 o 
   5  15   9      136.11      169.08     25.14 o 
   6  15   9       13.67       18.21      9.19 o 
   7  15   9       54.41       38.15      8.10 o 
 -10  16   9       10.27       -3.24      9.64 o 
  -9  16   9       48.91       43.01     15.47 o 
  -8  16   9      348.91      374.43     33.73 o 
  -7  16   9       25.49       17.32     11.38 o 
  -6  16   9       97.96      126.79     16.01 o 
  -5  16   9      363.16      390.69     26.70 o 
  -4  16   9      275.35      255.83     17.63 o 
  -3  16   9       59.48       66.32      9.65 o 
  -2  16   9       11.55       21.14      9.20 o 
  -1  16   9      718.22      846.10     47.00 o 
   0  16   9        0.23        7.40      7.32 o 
   1  16   9       34.82       51.39      8.93 o 
   2  16   9      129.07      137.77     16.49 o 
   3  16   9       12.36        7.58     11.07 o 
   4  16   9        0.10        8.38      8.23 o 
   5  16   9        2.70        9.62      9.04 o 
   6  16   9       12.85        4.68     14.53 o 
  -9  17   9      310.33      288.39     28.21 o 
  -8  17   9       27.87       34.77     11.53 o 
  -7  17   9      109.81      123.66     10.94 o 
  -6  17   9      258.53      281.23     16.48 o 
  -5  17   9      206.65      225.72     14.52 o 
  -4  17   9        7.99       10.61      6.73 o 
  -3  17   9       99.44       79.64     11.75 o 
  -2  17   9      132.77       80.45     11.94 o 
  -1  17   9       42.03       15.21      7.84 o 
   0  17   9       13.55       13.68      6.83 o 
   1  17   9       52.39       32.44      9.87 o 
   2  17   9      169.37      142.77     13.63 o 
   3  17   9        9.89       38.07      6.60 o 
   4  17   9      243.09      205.94     12.21 o 
   5  17   9      123.37      106.64     27.30 o 
  -7  18   9       20.50       28.05      7.35 o 
  -6  18   9      106.35      104.25     20.88 o 
  -5  18   9        0.17       -8.69      8.69 o 
  -4  18   9      289.37      282.02     25.79 o 
  -3  18   9       34.71       42.58     12.29 o 
  -2  18   9      359.44      344.86     19.42 o 
  -1  18   9       25.82       19.99      5.87 o 
   0  18   9      186.99      235.01     13.48 o 
   1  18   9       51.15       95.19     12.56 o 
   2  18   9        3.63        3.35      4.42 o 
   3  18   9        8.44        3.14      7.06 o 
   4  18   9       11.58       28.41      8.71 o 
  -4  19   9        0.41        6.20      5.13 o 
  -3  19   9       91.05       62.38     10.49 o 
  -2  19   9        3.34        4.13      5.15 o 
   0  19   9      131.37      124.78     13.35 o 
   1  19   9       87.17       63.54     10.51 o 
 -17   0  10      419.02      570.83     34.74 o 
 -16   0  10       88.16       89.28     19.12 o 
 -15   0  10      196.62      218.04     34.00 o 
 -14   0  10      876.08      922.27     40.20 o 
 -13   0  10      190.33      186.10     25.75 o 
 -12   0  10     1110.28     1197.41     49.23 o 
 -11   0  10     2951.57     2895.35     62.34 o 
 -10   0  10     1166.89     1153.71     39.03 o 
  -9   0  10     2057.75     2077.27    164.13 o 
  -8   0  10    10842.52    10781.71    356.71 o 
  -7   0  10    18587.89    17149.97    443.95 o 
  -6   0  10     2428.39     2014.18    154.12 o 
  -5   0  10     1900.52     2157.27    157.98 o 
  -4   0  10     3010.54     2779.12    178.17 o 
  -3   0  10    17475.06    16557.41    418.58 o 
  -2   0  10     9512.71     8814.29    305.20 o 
  -1   0  10    10094.20    10207.31    346.13 o 
   0   0  10      952.76     1074.75    122.54 o 
   1   0  10     1180.77     1176.56    142.78 o 
   2   0  10    19375.24    18542.06    589.19 o 
   3   0  10     1461.69     1405.00    169.69 o 
   4   0  10        5.44       49.99     50.47 o 
   5   0  10     1317.80     1132.66    163.86 o 
   6   0  10      605.52      368.45     43.32 o 
   7   0  10     1797.69     1853.76    108.22 o 
   8   0  10     2465.87     2432.11    116.23 o 
   9   0  10       47.92       41.38     19.51 o 
  10   0  10      372.03      246.55     37.90 o 
  11   0  10      604.21      617.57     49.78 o 
  12   0  10      215.18      220.26     25.04 o 
 -17   1  10      571.39      643.58     25.85 o 
 -16   1  10       53.76       26.96     11.35 o 
 -15   1  10       29.93       64.47     11.15 o 
 -14   1  10      160.76      204.13     17.54 o 
 -13   1  10     1022.01     1086.25     39.49 o 
 -12   1  10     1078.57     1000.22     28.74 o 
 -11   1  10      366.12      355.70     16.23 o 
 -10   1  10      278.58      237.20     13.33 o 
  -9   1  10     2465.31     2414.48    181.76 o 
  -8   1  10     4220.67     4569.29    164.39 o 
  -7   1  10     1968.56     1814.81    102.21 o 
  -6   1  10     1645.82     1579.60     95.91 o 
  -5   1  10     2876.93     2820.71    128.29 o 
  -4   1  10     2935.38     3345.33    138.26 o 
  -3   1  10     4892.27     4336.33    152.81 o 
  -2   1  10      268.29      233.54     35.31 o 
   1   1  10     1512.64     1520.86    111.45 o 
   2   1  10      496.47      738.65     88.93 o 
   3   1  10      917.27      838.13     94.48 o 
   4   1  10     1311.00     1099.40    111.34 o 
   5   1  10     1880.12     1879.07    149.59 o 
   6   1  10       67.21       46.05     18.76 o 
   7   1  10      352.92      415.58     65.69 o 
   8   1  10      807.85      692.74     44.57 o 
   9   1  10     1397.18     1260.87     59.27 o 
  10   1  10      131.90      142.89     20.63 o 
  11   1  10       21.97        0.78      9.74 o 
  12   1  10        3.86        8.05      5.46 o 
 -17   2  10      295.88      269.60     16.76 o 
 -16   2  10      109.74       94.29      9.40 o 
 -15   2  10      156.44      214.61     22.97 o 
 -14   2  10      250.03      301.81     25.90 o 
 -13   2  10      114.12      149.09     16.76 o 
 -12   2  10      397.52      366.85     20.98 o 
 -11   2  10       80.01       87.88     11.31 o 
 -10   2  10      715.01      759.42     24.88 o 
  -9   2  10     2219.43     2266.00     61.82 o 
  -8   2  10     5424.13     5373.18    267.59 o 
  -7   2  10      203.19      184.81     48.96 o 
  -6   2  10      362.46      314.21     43.70 o 
  -5   2  10     5602.50     5942.46    223.53 o 
  -4   2  10     3179.18     3312.45    136.76 o 
  -3   2  10        0.12       23.87     23.40 o 
  -2   2  10    19978.55    20122.88   1329.57 o 
  -1   2  10     8177.63     7402.08    208.57 o 
   0   2  10    11688.29    11680.87   1035.58 o 
   1   2  10      686.48      620.00     78.27 o 
   2   2  10     2791.56     2836.22    159.81 o 
   3   2  10     5321.07     5552.64    235.20 o 
   4   2  10      676.60      581.02     81.88 o 
   5   2  10      581.99      605.26     48.52 o 
   6   2  10      289.51      243.52     31.81 o 
   7   2  10        1.74        1.10     20.27 o 
   8   2  10      406.09      426.73     35.57 o 
   9   2  10     1060.16     1044.79     73.18 o 
  10   2  10      278.72      234.75     29.57 o 
  11   2  10      294.83      268.14     49.21 o 
  12   2  10      107.29      116.91     19.64 o 
  13   2  10        3.18        0.35      4.83 o 
 -17   3  10       53.60      109.13     10.52 o 
 -16   3  10       78.49      107.25     10.38 o 
 -15   3  10      501.22      493.90     23.47 o 
 -14   3  10      203.42      194.76     16.89 o 
 -13   3  10      611.33      597.63     25.54 o 
 -12   3  10      288.47      313.07     20.37 o 
 -11   3  10     1088.53     1200.44     44.36 o 
 -10   3  10     3868.78     3837.01     55.00 o 
  -9   3  10      178.24      181.45     16.25 o 
  -8   3  10     1555.78     1499.43    147.18 o 
  -7   3  10     7890.53     7665.68    330.64 o 
  -6   3  10     3652.27     3510.38    227.13 o 
  -5   3  10     1022.01     1070.47     77.29 o 
  -4   3  10        0.13       33.47     14.82 o 
  -3   3  10     3009.93     2713.01     95.62 o 
  -2   3  10    24806.76    23969.30    969.92 o 
  -1   3  10    10450.91    10294.49    398.24 o 
   0   3  10     4752.86     4203.10    243.72 o 
   1   3  10     5156.31     4687.63    249.36 o 
   2   3  10     6276.68     6058.81    241.61 o 
   3   3  10     9858.57     9480.84    403.13 o 
   4   3  10        3.79      -26.37     26.37 o 
   5   3  10      508.05      433.44     42.22 o 
   6   3  10      213.86      225.17     25.11 o 
   7   3  10     1480.98     1579.80     91.55 o 
   8   3  10      325.79      269.17     29.01 o 
   9   3  10      303.30      308.37     29.09 o 
  10   3  10       94.75       67.73     15.02 o 
  11   3  10      824.90      690.65     51.95 o 
  12   3  10      379.50      317.33     28.99 o 
  13   3  10       14.35       13.41      5.51 o 
 -16   4  10        5.91        5.86      4.68 o 
 -15   4  10       11.58       -1.26      6.22 o 
 -14   4  10      837.05      932.08     34.45 o 
 -13   4  10     1864.23     1814.84     43.66 o 
 -12   4  10      397.40      360.42     20.90 o 
 -11   4  10      894.32      898.18     46.14 o 
 -10   4  10      820.29      829.46     38.69 o 
  -9   4  10     7237.38     7392.72     99.75 o 
  -8   4  10     5439.47     5254.88    284.10 o 
  -7   4  10     2269.22     2436.50    192.25 o 
  -6   4  10     2680.35     2469.88    193.78 o 
  -5   4  10     6683.09     6853.22    320.56 o 
  -4   4  10     1285.21     1391.97    142.50 o 
  -3   4  10     1616.08     1877.82     78.06 o 
  -2   4  10     2677.81     2703.65    223.58 o 
  -1   4  10      748.68      610.58     61.01 o 
   0   4  10      319.71      293.17     44.88 o 
   1   4  10     5795.34     5489.98    296.86 o 
   2   4  10     1509.10     2576.13    770.81 o 
   3   4  10      203.79      253.97     47.93 o 
   4   4  10     5956.41     5757.00    255.98 o 
   5   4  10     2711.38     2755.01    116.96 o 
   6   4  10      838.23      830.68     52.99 o 
   7   4  10        8.73       11.50     12.25 o 
   8   4  10       21.94        1.17      9.97 o 
   9   4  10      958.91      876.32    115.42 o 
  10   4  10        5.29        2.05     14.59 o 
  11   4  10       67.63       54.77     12.39 o 
  12   4  10      222.88      192.34     22.64 o 
  13   4  10       54.47       52.82      8.45 o 
 -16   5  10      406.40      481.55     21.44 o 
 -15   5  10      224.40      247.12     20.31 o 
 -14   5  10       71.74       80.67     14.13 o 
 -13   5  10       46.53       55.10      9.24 o 
 -12   5  10     1525.82     1412.03     45.01 o 
 -11   5  10     1002.87      995.57     34.44 o 
 -10   5  10      135.60      133.60     12.65 o 
  -9   5  10      278.55      337.04     18.75 o 
  -8   5  10        0.81        2.82      7.30 o 
  -7   5  10     3692.61     4051.59    253.87 o 
  -6   5  10     5102.72     4992.71    283.26 o 
  -5   5  10      108.58      160.31     50.00 o 
  -4   5  10      516.75      520.97     87.67 o 
  -3   5  10     8030.61     8976.70    359.51 o 
  -2   5  10     2029.34     1621.04    124.69 o 
  -1   5  10      167.62       37.84     35.60 o 
   0   5  10     3952.82     4456.38    254.94 o 
   1   5  10     6834.90     6334.28    686.48 o 
   2   5  10     1659.97     1459.64    109.63 o 
   3   5  10     3873.71     3406.54    170.40 o 
   4   5  10     2039.09     2018.96    101.85 o 
   5   5  10      698.05      657.51     36.86 o 
   6   5  10     1043.05      918.50     66.22 o 
   7   5  10      407.31      318.52     29.62 o 
   8   5  10       67.00       85.62     27.10 o 
   9   5  10      123.18      113.16     26.99 o 
  10   5  10      149.46      110.24     26.68 o 
  11   5  10      171.71      170.14     17.92 o 
  12   5  10      105.41       79.93     14.74 o 
 -16   6  10      110.37      123.05     13.70 o 
 -15   6  10       27.27       35.33      7.13 o 
 -14   6  10        6.64       -0.69     10.38 o 
 -13   6  10        7.40        4.78      7.71 o 
 -12   6  10     2174.24     2195.80     57.55 o 
 -11   6  10      180.06      176.94     15.35 o 
 -10   6  10      499.04      436.50     34.27 o 
  -9   6  10     1914.34     1934.05     48.14 o 
  -7   6  10      438.71      393.29     81.01 o 
  -6   6  10      810.22      749.66    110.35 o 
  -5   6  10      505.75      433.51     87.74 o 
  -4   6  10     2241.06     2205.25    186.01 o 
  -3   6  10       36.04       68.80     36.09 o 
  -2   6  10      700.09      489.80     85.17 o 
  -1   6  10        8.97       12.02     20.56 o 
   0   6  10      527.36      655.58     67.31 o 
   1   6  10      776.99      968.53    132.12 o 
   2   6  10      155.92      172.90     60.81 o 
   3   6  10      660.88      593.05     71.58 o 
   4   6  10      101.40      112.02     23.86 o 
   5   6  10      109.60      125.10     24.60 o 
   6   6  10      269.51      241.54     36.22 o 
   7   6  10      370.68      333.50     30.99 o 
   8   6  10        8.29       17.88     11.94 o 
   9   6  10        0.77        8.94     14.65 o 
  10   6  10      309.91      266.09     34.51 o 
  11   6  10       84.81       71.73     16.36 o 
  12   6  10        2.07        2.61      6.85 o 
 -16   7  10       14.02       15.47      6.29 o 
 -15   7  10       38.40       51.54     15.56 o 
 -14   7  10      176.05      187.65     12.56 o 
 -13   7  10      575.82      635.91     28.54 o 
 -12   7  10       84.59       86.54     12.81 o 
 -11   7  10      102.01      109.69     14.96 o 
 -10   7  10      517.13      563.52     44.29 o 
  -9   7  10     1119.70     1092.88     39.83 o 
  -8   7  10      209.42      193.29     13.69 o 
  -7   7  10        6.74       38.08      7.89 o 
  -6   7  10     1900.29     2241.61    193.46 o 
  -5   7  10      428.34      397.85     85.36 o 
  -4   7  10      697.29      568.68     95.86 o 
  -3   7  10     3797.40     4164.35    253.18 o 
  -2   7  10      828.93      911.64    115.49 o 
  -1   7  10        3.72        0.15     30.96 o 
   0   7  10     2279.19     2084.20    169.87 o 
   1   7  10     3227.65     3225.65    155.70 o 
   2   7  10       50.57      128.83     29.89 o 
   3   7  10      123.08      181.89     52.52 o 
   4   7  10      628.12      764.14     55.11 o 
   5   7  10      148.97      100.13     24.40 o 
   6   7  10      517.60      515.88     37.43 o 
   7   7  10        6.01       19.49     12.32 o 
   8   7  10      269.81      298.55     53.21 o 
   9   7  10      464.64      435.54     29.91 o 
  10   7  10      117.99       85.63     14.20 o 
  11   7  10      140.53      111.66     18.00 o 
  12   7  10        5.80       13.54      7.32 o 
 -15   8  10      693.21      862.35     39.27 o 
 -14   8  10       11.05       14.72      6.89 o 
 -13   8  10      135.86      162.74     14.91 o 
 -12   8  10        9.29       23.94      8.46 o 
 -11   8  10     1520.73     1467.90     70.11 o 
 -10   8  10        5.77        8.01      7.51 o 
  -9   8  10      277.01      268.23     24.26 o 
  -8   8  10        2.03        0.90      6.24 o 
  -7   8  10     2549.67     2575.53     90.43 o 
  -6   8  10     3284.95     3120.58     77.54 o 
  -5   8  10      141.97       58.70     36.67 o 
  -4   8  10       98.56      111.08     45.04 o 
  -3   8  10     1562.80     1684.78    163.37 o 
  -2   8  10     2402.94     2496.36    195.88 o 
  -1   8  10      747.36      797.33    109.88 o 
   0   8  10        5.73       17.95     26.50 o 
   1   8  10       95.86      177.47     57.81 o 
   2   8  10     1727.04     1872.86     71.73 o 
   3   8  10      667.00      612.82     33.31 o 
   4   8  10      412.15      308.13     26.80 o 
   5   8  10      894.84     1022.98     72.85 o 
   6   8  10     1127.94     1172.89     55.30 o 
   7   8  10      557.05      467.93     34.65 o 
   8   8  10      153.15      161.36     20.56 o 
   9   8  10       44.57       49.49     12.15 o 
  10   8  10       34.40       22.98     10.09 o 
  11   8  10      150.76       97.67      9.77 o 
 -15   9  10        0.57        9.67      6.10 o 
 -14   9  10       20.38       28.42      7.53 o 
 -13   9  10       71.09       89.04     13.31 o 
 -12   9  10      944.56      937.91     41.51 o 
 -11   9  10      655.32      695.68     31.52 o 
 -10   9  10      244.35      277.78     21.43 o 
  -9   9  10     1986.67     1840.55     60.15 o 
  -8   9  10      605.34      499.48     25.05 o 
  -7   9  10      224.65      237.43     17.85 o 
  -6   9  10       62.28       92.43     11.89 o 
  -5   9  10      890.71      903.10     31.39 o 
  -4   9  10     1123.20     1150.35     44.09 o 
  -3   9  10     1243.76     1387.82     47.89 o 
  -2   9  10      584.74      583.11     40.68 o 
  -1   9  10     1234.90     1452.01     48.68 o 
   0   9  10     1007.52      980.82     55.74 o 
   1   9  10      290.80      264.65     29.38 o 
   2   9  10      852.94      821.38     61.02 o 
   3   9  10       16.31       52.53     14.08 o 
   4   9  10       66.46       73.92     33.96 o 
   5   9  10     2601.39     2534.51    124.11 o 
   6   9  10      213.83      225.99     24.39 o 
   7   9  10       56.73       64.66     15.35 o 
   8   9  10      532.36      482.74     32.02 o 
   9   9  10       19.92       18.63      6.82 o 
  10   9  10       46.90       33.05      7.13 o 
  11   9  10       79.76       77.80     11.59 o 
 -15  10  10       43.69       66.11      9.06 o 
 -14  10  10       12.07        9.83     13.24 o 
 -13  10  10       16.08       13.06      7.31 o 
 -12  10  10      184.92      237.22     27.24 o 
 -11  10  10      754.03      688.48     49.62 o 
 -10  10  10      335.67      325.52     25.22 o 
  -9  10  10      151.24      157.99     19.88 o 
  -8  10  10       27.07       23.38      7.02 o 
  -7  10  10        3.30        9.98      9.94 o 
  -6  10  10      109.17       85.83     11.63 o 
  -5  10  10     1666.96     1619.38     54.09 o 
  -4  10  10      154.79      200.53     21.49 o 
  -3  10  10       49.88       61.01     12.30 o 
  -2  10  10      630.04      554.57     42.07 o 
  -1  10  10     1863.32     1987.76     86.20 o 
   0  10  10      975.27      940.26     64.33 o 
   1  10  10      121.33       76.95     20.28 o 
   2  10  10     1478.59     1240.53     53.41 o 
   3  10  10      847.58      841.92     45.47 o 
   4  10  10        6.87       17.48      9.38 o 
   5  10  10     1271.63     1092.50     49.84 o 
   6  10  10      665.43      616.17     37.37 o 
   7  10  10       16.22       40.54     12.50 o 
   8  10  10      443.69      488.56     20.11 o 
   9  10  10      133.15      112.47     10.66 o 
  10  10  10      210.18      162.05     11.85 o 
 -14  11  10        2.58        7.54      4.18 o 
 -13  11  10       22.25       25.87      8.16 o 
 -12  11  10      349.66      396.20     25.31 o 
 -11  11  10     1920.58     2024.59     59.33 o 
 -10  11  10        1.54        7.91      8.95 o 
  -9  11  10      151.77      146.69     19.97 o 
  -8  11  10        8.40       16.16      9.13 o 
  -7  11  10     1223.18     1200.22     47.13 o 
  -6  11  10      104.64       64.34     19.74 o 
  -5  11  10     1274.08     1178.39     73.41 o 
  -4  11  10       38.06       54.77     19.53 o 
  -3  11  10      217.69      219.69     42.19 o 
  -2  11  10      524.66      530.22     47.44 o 
  -1  11  10     5380.00     5013.35    264.42 o 
   0  11  10      303.44      331.91     40.53 o 
   1  11  10     1022.19      954.60     48.46 o 
   2  11  10     2961.45     2758.45     79.94 o 
   3  11  10       74.19       51.54     11.13 o 
   4  11  10       21.56        5.86      8.20 o 
   5  11  10       89.51       64.58     14.15 o 
   6  11  10      238.93      321.14     60.41 o 
   7  11  10      441.43      394.73     27.78 o 
   8  11  10      174.83      122.42     11.01 o 
   9  11  10        0.58       -0.37      4.08 o 
 -13  12  10      412.08      494.39     20.61 o 
 -12  12  10      119.89      128.24     13.60 o 
 -11  12  10       52.03       55.58     11.55 o 
 -10  12  10      791.07      774.74     29.95 o 
  -9  12  10       19.38       25.28      8.07 o 
  -8  12  10      384.17      374.29     38.75 o 
  -7  12  10      549.99      491.66     47.86 o 
  -6  12  10       40.19       25.75     15.63 o 
  -5  12  10      808.76      641.12     55.25 o 
  -4  12  10     1104.74     1037.92     68.42 o 
  -3  12  10      164.72      175.06     29.42 o 
  -2  12  10        2.99       14.24     16.31 o 
  -1  12  10      255.03      257.16     35.94 o 
   0  12  10     1825.21     1774.90     62.74 o 
   1  12  10     4067.23     3819.25     93.67 o 
   2  12  10        0.05       32.19      9.31 o 
   3  12  10       15.87       27.27      8.72 o 
   4  12  10      130.18      122.94     17.01 o 
   5  12  10     1867.69     1795.53     63.79 o 
   6  12  10      309.86      211.77     21.48 o 
   7  12  10       16.66       23.71      7.75 o 
   8  12  10      216.02      259.37     18.80 o 
   9  12  10      255.91      219.58     17.89 o 
 -13  13  10        0.09       -4.74      8.04 o 
 -12  13  10        0.58       -4.64     11.69 o 
 -11  13  10        6.79        4.25     15.32 o 
 -10  13  10      625.26      609.94     49.42 o 
  -9  13  10        5.15       18.33     11.67 o 
  -8  13  10       55.80       26.37     12.10 o 
  -7  13  10       48.60       33.23     15.96 o 
  -6  13  10      728.64      507.30     48.03 o 
  -5  13  10      974.56      920.87     64.25 o 
  -4  13  10       36.49       50.12     18.14 o 
  -3  13  10       87.94       72.51     13.58 o 
  -2  13  10      659.63      608.29     28.91 o 
  -1  13  10      598.98      521.53     33.62 o 
   0  13  10       38.43       55.28     13.19 o 
   1  13  10      334.24      320.06     28.04 o 
   2  13  10       14.79       25.59      9.28 o 
   3  13  10      236.07      232.28     19.25 o 
   4  13  10       27.14       14.85      9.20 o 
   5  13  10       44.79       52.80     12.37 o 
   6  13  10      425.01      555.90     31.00 o 
   7  13  10      539.85      650.92     27.89 o 
   8  13  10      160.04      188.67     26.97 o 
 -12  14  10       92.14      144.24     18.43 o 
 -11  14  10      114.89      107.03     19.79 o 
 -10  14  10      291.94      322.73     33.87 o 
  -9  14  10       17.01       22.75     10.07 o 
  -8  14  10       19.09       23.22     13.06 o 
  -7  14  10       62.61       71.11     20.69 o 
  -6  14  10      302.71      249.85     33.54 o 
  -5  14  10      968.91      848.28     60.67 o 
  -4  14  10     1060.16     1019.21     65.61 o 
  -3  14  10        0.00       -4.25      8.71 o 
  -2  14  10      148.99      132.98     14.19 o 
  -1  14  10       12.99       21.13     10.95 o 
   0  14  10        3.94       33.51     10.67 o 
   1  14  10        0.09        3.32      8.57 o 
   2  14  10        6.50        6.39      8.70 o 
   3  14  10       46.08       29.09     10.87 o 
   4  14  10       10.83       25.65      9.22 o 
   5  14  10        0.73        5.52      7.39 o 
   6  14  10        0.36        6.04      5.47 o 
   7  14  10      296.24      288.41     46.55 o 
 -11  15  10      304.97      276.93     24.23 o 
 -10  15  10       19.54       23.86     14.02 o 
  -9  15  10       59.44       46.38     16.19 o 
  -8  15  10       68.98       63.06     12.62 o 
  -7  15  10       10.72       25.31     13.23 o 
  -6  15  10      235.31      221.71     30.62 o 
  -5  15  10     1018.81     1000.60     43.71 o 
  -4  15  10      350.06      337.46     26.28 o 
  -3  15  10       14.42       48.17     12.10 o 
  -2  15  10        8.67        9.32     10.84 o 
  -1  15  10      250.64      263.42     25.01 o 
   0  15  10      425.51      411.65     23.03 o 
   1  15  10        7.65       14.56      9.44 o 
   2  15  10       25.00       10.84      8.78 o 
   3  15  10        0.65       59.55     19.31 o 
   4  15  10      403.32      443.74     38.10 o 
   5  15  10        5.18       18.62      8.92 o 
   6  15  10      171.56      166.14     15.02 o 
 -10  16  10       79.71       76.06      8.95 o 
  -9  16  10       15.52       14.20     13.54 o 
  -8  16  10       17.60        0.74      6.50 o 
  -7  16  10       51.36       36.17      7.66 o 
  -6  16  10      118.50      100.20     10.90 o 
  -5  16  10        7.22        4.05      6.12 o 
  -4  16  10       90.40      127.65     15.95 o 
  -3  16  10      321.15      368.21     36.64 o 
  -2  16  10       99.86       71.67     17.77 o 
  -1  16  10       13.66       37.31     13.82 o 
   0  16  10      588.97      563.24     30.21 o 
   1  16  10      175.90      225.05     15.53 o 
   2  16  10      197.70      179.99     30.83 o 
   3  16  10       21.37       70.53     16.41 o 
   4  16  10       68.19       62.52     10.72 o 
   5  16  10       67.20       97.18     11.36 o 
   6  16  10       14.74       24.76      6.46 o 
  -9  17  10       28.20       16.86      5.96 o 
  -8  17  10        6.87       -2.92      9.58 o 
  -7  17  10       11.63        6.78      8.32 o 
  -6  17  10       63.00       32.99     12.00 o 
  -5  17  10       39.58       55.78     13.47 o 
  -4  17  10       28.54       17.49      8.99 o 
  -3  17  10       14.12       28.74     12.88 o 
  -2  17  10        7.56       -0.40      8.54 o 
  -1  17  10        3.93        6.14      9.91 o 
   0  17  10      163.89      157.46     22.13 o 
   1  17  10       63.26       47.89      9.33 o 
   2  17  10       23.34       12.53      4.57 o 
   3  17  10       71.35       52.91      6.40 o 
   4  17  10       11.43       17.38      7.29 o 
  -7  18  10      142.22      151.52     14.19 o 
  -6  18  10       32.87       24.20      7.07 o 
  -5  18  10      167.74      135.55     16.35 o 
  -4  18  10        4.34       21.34      8.96 o 
  -3  18  10      189.11      171.25     20.18 o 
  -2  18  10      313.03      365.27     30.81 o 
  -1  18  10       21.00       16.64      6.58 o 
   0  18  10       14.49       11.27      9.06 o 
   1  18  10       13.43       22.68     10.34 o 
   2  18  10        9.48       13.74      9.06 o 
   3  18  10       61.66       55.63     10.89 o 
  -3  19  10      574.95      604.38     27.14 o 
  -2  19  10       40.24       72.10     10.39 o 
 -17   1  11       88.26      123.85     11.63 o 
 -16   1  11       29.18       39.14     11.07 o 
 -15   1  11        4.71       13.27      6.45 o 
 -14   1  11      462.41      442.40     24.50 o 
 -13   1  11        6.32       21.68     12.27 o 
 -12   1  11      159.81      172.24     12.43 o 
 -11   1  11      150.29      145.47     11.03 o 
 -10   1  11      387.27      448.54     18.16 o 
  -9   1  11      961.29     1093.64     26.10 o 
  -8   1  11     4097.08     3705.22    224.22 o 
  -7   1  11     3496.26     3105.04    140.83 o 
  -6   1  11      466.45      413.60     52.52 o 
  -5   1  11      114.81      231.85     39.76 o 
  -4   1  11     1442.04     1274.50     90.47 o 
  -3   1  11     1613.66     1192.32     82.19 o 
  -2   1  11        0.06       11.31     13.32 o 
  -1   1  11     2364.48     2821.41    136.39 o 
   0   1  11     1169.76     1462.07    104.78 o 
   1   1  11      722.74      708.95     77.74 o 
   2   1  11     4555.68     4870.23    215.70 o 
   3   1  11        5.26       85.34     80.62 o 
   4   1  11     1325.53     1283.83    121.80 o 
   5   1  11       12.98       27.61     31.79 o 
   6   1  11       17.42       18.88     28.70 o 
   7   1  11      458.45      496.69     39.75 o 
   8   1  11      781.34      744.30     51.71 o 
   9   1  11        3.15        8.06     11.67 o 
  10   1  11      502.30      471.91     31.95 o 
  11   1  11      119.65       98.64     19.79 o 
  12   1  11      300.42      290.74     22.05 o 
 -17   2  11      390.15      383.41     17.68 o 
 -16   2  11      179.61      194.03     12.13 o 
 -15   2  11      139.96      169.16     13.94 o 
 -14   2  11        7.66        9.39      7.17 o 
 -13   2  11     1714.61     1720.01     42.51 o 
 -12   2  11      508.69      533.28     25.00 o 
 -11   2  11      109.53       73.89      9.01 o 
 -10   2  11      690.48      598.16     23.26 o 
  -9   2  11     6364.21     6423.34     76.90 o 
  -8   2  11      931.71      976.20    121.88 o 
  -7   2  11      226.47      167.26     54.67 o 
  -6   2  11     2038.63     1998.18    113.40 o 
  -5   2  11     5159.26     5514.69    186.16 o 
  -4   2  11     1204.21     1273.91    120.47 o 
  -3   2  11      339.70      409.84     91.71 o 
  -2   2  11     3031.38     2381.89    155.54 o 
  -1   2  11     2191.63     1729.11    103.99 o 
   0   2  11     1267.46     1146.39     94.14 o 
   1   2  11     7070.75     7261.77    242.82 o 
   2   2  11      441.58      311.32     55.18 o 
   3   2  11       18.88       50.29     26.76 o 
   4   2  11      183.75      232.98     30.31 o 
   5   2  11     2507.94     2574.25     75.37 o 
   6   2  11     1610.87     1450.85     84.40 o 
   7   2  11        2.49        2.99     17.03 o 
   8   2  11      202.72      213.37     25.65 o 
   9   2  11      781.25      737.72     42.36 o 
  10   2  11       26.37       20.17     14.24 o 
  11   2  11       12.54       17.28      7.73 o 
  12   2  11      210.65      183.62     19.42 o 
 -16   3  11       62.95       70.68      7.97 o 
 -15   3  11      212.64      203.71     15.19 o 
 -14   3  11      273.22      272.89     19.34 o 
 -13   3  11       83.04      115.08     12.96 o 
 -12   3  11      786.60      772.18     37.17 o 
 -11   3  11      127.17      125.83     11.27 o 
 -10   3  11      311.03      359.48     17.81 o 
  -9   3  11       54.13       63.87     10.00 o 
  -8   3  11     4958.79     4425.88    261.98 o 
  -7   3  11     1281.23     1132.57    133.95 o 
  -6   3  11     1491.38     1531.10    155.91 o 
  -5   3  11        0.59       63.65     26.71 o 
  -4   3  11     2902.97     2799.05    129.63 o 
  -3   3  11     2050.91     1663.99     96.82 o 
  -2   3  11      439.85      533.39    215.44 o 
  -1   3  11      353.61      431.28     53.09 o 
   0   3  11     2460.73     2532.04    135.07 o 
   1   3  11     6839.47     6424.57    496.14 o 
   2   3  11      298.22      337.20     54.89 o 
   3   3  11      537.03      594.84     78.49 o 
   4   3  11      430.77      413.70     29.11 o 
   5   3  11     2355.60     2420.86     72.83 o 
   6   3  11      392.86      404.78     57.79 o 
   7   3  11     1265.41     1357.94     80.21 o 
   8   3  11       11.07       24.13     20.00 o 
   9   3  11      155.44      174.78     22.22 o 
  10   3  11       37.96       38.38     10.93 o 
  11   3  11       54.70       61.92     11.83 o 
  12   3  11        0.08        1.31      5.64 o 
 -16   4  11        1.69        2.12      8.04 o 
 -15   4  11       34.02       38.00      8.88 o 
 -14   4  11      139.61      197.79     16.91 o 
 -13   4  11       47.73       34.13      8.26 o 
 -12   4  11      548.30      532.01     24.88 o 
 -11   4  11       84.82       85.09     12.02 o 
 -10   4  11      227.13      253.60     15.79 o 
  -9   4  11      363.13      350.12     17.09 o 
  -8   4  11     2977.25     2964.43     66.30 o 
  -7   4  11       39.33       33.53     32.04 o 
  -6   4  11     1023.68      962.30    128.01 o 
  -5   4  11       71.12      -13.23     23.78 o 
  -4   4  11      221.21      178.17     52.63 o 
  -3   4  11     2917.52     3170.20    214.67 o 
  -2   4  11       34.88       16.97     21.84 o 
  -1   4  11     8450.72     8437.38    231.95 o 
   0   4  11        1.03       28.56     14.35 o 
   1   4  11     1161.16     1112.55     97.16 o 
   2   4  11      675.47      806.45     91.89 o 
   3   4  11       23.04      -24.86     28.87 o 
   4   4  11       16.75       32.79     11.74 o 
   5   4  11        1.17       -8.78     19.57 o 
   6   4  11      232.57      212.04     38.22 o 
   7   4  11      469.89      594.77     44.49 o 
   8   4  11       44.09       30.32     11.57 o 
   9   4  11      639.55      658.47     68.38 o 
  10   4  11       44.52       43.31     15.18 o 
  11   4  11        8.47       23.50      7.62 o 
  12   4  11       27.50       21.89      8.23 o 
 -16   5  11      140.15      181.08     10.48 o 
 -15   5  11      779.18      788.41     34.46 o 
 -14   5  11     1074.45     1143.59     30.46 o 
 -13   5  11       35.12       29.43      7.62 o 
 -12   5  11      788.18      823.18     30.22 o 
 -11   5  11     1855.90     1603.55     42.77 o 
 -10   5  11     1317.14     1179.24     31.83 o 
  -9   5  11       14.79       42.78     11.92 o 
  -8   5  11       18.38       10.61      9.42 o 
  -7   5  11     2153.01     2383.61    202.74 o 
  -6   5  11     2676.79     2425.18    205.81 o 
  -5   5  11     4132.11     4548.13    278.21 o 
  -4   5  11        5.53      -25.73     28.74 o 
  -3   5  11     9829.34    10509.27    404.07 o 
  -2   5  11      212.17      140.58     30.06 o 
  -1   5  11     1999.86     2068.04    115.29 o 
   0   5  11     1803.74     1788.53    113.98 o 
   1   5  11     1935.23     1894.07    120.52 o 
   2   5  11      420.51     1114.07    463.38 o 
   3   5  11      668.04      647.56     46.05 o 
   4   5  11     1536.62     1553.10     48.13 o 
   5   5  11      101.86       41.39     15.54 o 
   6   5  11      387.65      325.54     39.98 o 
   7   5  11      260.98      223.81     24.59 o 
   8   5  11      905.01      786.96     65.69 o 
   9   5  11      577.14      593.37     52.58 o 
  10   5  11       18.70       39.39     16.76 o 
  11   5  11      275.81      241.39     25.93 o 
  12   5  11        1.21        7.36      5.53 o 
 -16   6  11      319.61      374.19     21.56 o 
 -15   6  11        2.87       15.03      5.60 o 
 -14   6  11       90.25      101.87     10.71 o 
 -13   6  11      491.30      457.89     21.01 o 
 -12   6  11      573.16      574.07     25.03 o 
 -11   6  11      835.96      808.47     35.70 o 
 -10   6  11      341.04      487.26     47.58 o 
  -9   6  11     4142.30     4128.15     85.90 o 
  -8   6  11     1979.56     1932.75     43.32 o 
  -7   6  11     1495.50     1278.89     31.33 o 
  -6   6  11      415.77      609.26    103.75 o 
  -5   6  11      864.89     1000.43    131.32 o 
  -4   6  11      700.02      586.70    100.55 o 
  -3   6  11     8168.95     8431.68    368.79 o 
  -2   6  11     1756.22     1833.27    167.62 o 
  -1   6  11     1107.86      911.21     76.04 o 
   0   6  11       31.40      123.52     31.86 o 
   1   6  11     4882.66     4909.12    199.63 o 
   2   6  11     2573.57     2469.70    228.09 o 
   3   6  11      180.30      234.07     21.14 o 
   4   6  11      359.74      375.39     28.25 o 
   5   6  11     1729.31     1758.68     89.79 o 
   6   6  11      556.49      622.31     54.12 o 
   7   6  11        4.90       10.10     10.49 o 
   8   6  11        3.52       14.90      9.21 o 
   9   6  11      118.18       92.63     22.49 o 
  10   6  11      185.29      232.68     20.71 o 
  11   6  11        7.47       -0.77      6.73 o 
  12   6  11       63.12       52.48      9.00 o 
 -16   7  11        0.77        6.20      4.21 o 
 -15   7  11      292.66      418.87     28.08 o 
 -14   7  11      400.12      405.80     28.39 o 
 -13   7  11       24.88       21.15      7.91 o 
 -12   7  11        1.54        2.26      7.72 o 
 -11   7  11      781.01      711.45     33.77 o 
 -10   7  11     1540.87     1409.60     47.13 o 
  -9   7  11      202.55      206.04     16.04 o 
  -8   7  11        2.31        7.23      5.53 o 
  -7   7  11      496.96      444.91     23.07 o 
  -6   7  11      198.27      138.21     12.45 o 
  -5   7  11     1073.08     1124.50    141.62 o 
  -4   7  11     1264.05     1162.49    139.69 o 
  -3   7  11     1439.14     1567.08    162.33 o 
  -2   7  11     2330.70     2252.08    189.54 o 
  -1   7  11     1028.70      948.71    121.52 o 
   0   7  11     2877.21     2661.68    196.51 o 
   1   7  11       72.28       84.91     27.48 o 
   2   7  11      363.62      400.58     26.94 o 
   3   7  11      922.09     1064.08     44.46 o 
   4   7  11       11.91       77.58     26.06 o 
   5   7  11      556.20      546.97     53.66 o 
   6   7  11        6.54       48.03     14.64 o 
   7   7  11       47.95       67.37     20.57 o 
   8   7  11      141.53      136.15     18.59 o 
   9   7  11      219.71      217.33     30.66 o 
  10   7  11      474.65      497.35     30.49 o 
  11   7  11      303.20      284.11     24.56 o 
 -15   8  11       80.57      114.48     14.36 o 
 -14   8  11       13.05       32.59     11.63 o 
 -13   8  11       49.96       65.65     10.97 o 
 -12   8  11       17.91       38.21     12.03 o 
 -11   8  11     1516.57     1540.48     47.28 o 
 -10   8  11     1088.36     1052.46     40.22 o 
  -9   8  11      451.51      447.89     19.89 o 
  -8   8  11       16.00        8.54      6.72 o 
  -7   8  11      878.82      727.68     29.72 o 
  -6   8  11     3416.03     3211.91     60.66 o 
  -5   8  11      175.01      153.50     19.11 o 
  -4   8  11       17.21       51.70     13.44 o 
  -3   8  11      411.21      402.36     27.93 o 
  -2   8  11     1106.03     1308.45     62.97 o 
  -1   8  11      106.00      133.30     82.60 o 
   0   8  11     1523.51     1489.72     66.78 o 
   1   8  11      359.77      412.35     36.67 o 
   2   8  11     1271.83     1238.03     62.80 o 
   3   8  11     1103.11     1054.41     45.33 o 
   4   8  11     1345.38     1451.81     84.81 o 
   5   8  11      542.33      512.51     51.26 o 
   6   8  11       61.24       56.09     14.45 o 
   7   8  11        7.40       50.30     14.93 o 
   8   8  11       10.86        4.14      9.06 o 
   9   8  11      110.05       69.76      9.76 o 
  10   8  11       16.42        6.34      4.36 o 
  11   8  11       32.74       48.45      9.67 o 
 -15   9  11      196.76      191.94     16.08 o 
 -14   9  11      303.80      337.24     49.79 o 
 -13   9  11      621.65      662.92     30.96 o 
 -12   9  11      313.63      319.07     25.56 o 
 -11   9  11      415.58      409.83     29.46 o 
 -10   9  11      361.54      346.10     27.57 o 
  -9   9  11      237.64      218.95     15.35 o 
  -8   9  11      476.50      424.08     23.54 o 
  -7   9  11     1820.97     1730.73     47.10 o 
  -6   9  11      730.62      688.37     30.30 o 
  -5   9  11     1263.67     1134.44     43.79 o 
  -4   9  11     2976.46     2935.76     71.98 o 
  -3   9  11      464.66      474.95     29.33 o 
  -2   9  11       10.14       12.06      8.94 o 
  -1   9  11      363.45      414.60     52.77 o 
   0   9  11     1156.07     1256.95    128.47 o 
   1   9  11       95.73      152.09     28.71 o 
   2   9  11       13.26       45.63     17.22 o 
   3   9  11     1003.23      784.96     47.99 o 
   4   9  11       76.42      154.53     34.14 o 
   5   9  11        2.32       11.05     16.73 o 
   6   9  11      414.31      304.15     27.35 o 
   7   9  11      138.94       72.35     14.51 o 
   8   9  11      124.47      120.98     12.06 o 
   9   9  11      153.55      191.80     12.41 o 
  10   9  11       67.22       65.66     12.24 o 
 -14  10  11       61.08       62.88     16.40 o 
 -13  10  11        1.14       -5.71      5.71 o 
 -12  10  11      358.06      328.71     25.37 o 
 -11  10  11      106.57      122.89     30.48 o 
 -10  10  11      536.32      543.43     33.47 o 
  -9  10  11      875.48      784.23     33.36 o 
  -8  10  11       51.99       49.03      8.94 o 
  -7  10  11     1246.79     1192.93     39.08 o 
  -6  10  11     2208.20     2230.57     53.10 o 
  -5  10  11      523.50      540.44     34.38 o 
  -4  10  11      121.36      153.55     19.15 o 
  -3  10  11      137.64      152.09     18.26 o 
  -2  10  11     2281.95     2359.66     72.65 o 
  -1  10  11     1143.61     1148.29     63.99 o 
   0  10  11      899.82      741.64     57.90 o 
   1  10  11       13.88       -1.92     11.52 o 
   2  10  11     4470.24     4211.42     97.46 o 
   3  10  11     1547.78     1436.23     58.22 o 
   4  10  11       92.78       95.47     25.87 o 
   5  10  11      167.16      141.75     30.12 o 
   6  10  11      144.14      202.44     20.81 o 
   7  10  11      170.79      219.19     20.56 o 
   8  10  11      401.87      388.16     23.40 o 
   9  10  11      162.12      161.01     16.63 o 
 -13  11  11       87.39       84.93     10.10 o 
 -12  11  11      635.47      662.89     30.45 o 
 -11  11  11      311.47      315.07     23.46 o 
 -10  11  11        6.52       15.13     10.05 o 
  -9  11  11      433.02      394.34     23.04 o 
  -8  11  11      319.03      319.69     24.76 o 
  -7  11  11        1.44       -2.61      6.40 o 
  -6  11  11     1095.79     1008.20     68.69 o 
  -5  11  11      118.93      102.87     24.52 o 
  -4  11  11      576.64      568.83     52.28 o 
  -3  11  11     1132.48     1072.53     68.77 o 
  -2  11  11      525.22      475.77     32.39 o 
  -1  11  11      605.19      571.81     50.47 o 
   0  11  11      666.87      498.59     48.67 o 
   1  11  11        1.46       27.69     12.61 o 
   2  11  11     4069.85     3727.56     92.06 o 
   3  11  11       91.22      122.81     18.67 o 
   4  11  11      697.82      702.89     58.94 o 
   5  11  11       75.19      163.92     22.90 o 
   6  11  11       94.75      121.73     16.27 o 
   7  11  11      139.59      105.90     14.22 o 
   8  11  11       15.62       16.60      7.01 o 
 -13  12  11        0.28       10.48      9.81 o 
 -12  12  11      119.74      139.23     22.74 o 
 -11  12  11      559.73      659.03     29.90 o 
 -10  12  11      170.17      202.38     20.87 o 
  -9  12  11        8.69       16.33      7.44 o 
  -8  12  11       36.01       23.80     12.56 o 
  -7  12  11      648.99      551.48     50.17 o 
  -6  12  11        1.51       -4.25     14.00 o 
  -5  12  11      760.10      694.93     57.56 o 
  -4  12  11      637.13      607.88     53.51 o 
  -3  12  11      192.72      157.41     18.93 o 
  -2  12  11      133.03      151.94     26.57 o 
  -1  12  11       74.57       58.77     17.06 o 
   0  12  11      157.41      262.59     25.69 o 
   1  12  11      127.12      133.76     19.25 o 
   2  12  11      323.50      264.67     25.97 o 
   3  12  11        0.42        3.06      9.65 o 
   4  12  11        4.30        5.21     16.51 o 
   5  12  11      335.66      402.76     27.52 o 
   6  12  11        1.86        2.85     10.02 o 
   7  12  11       96.96      128.96     13.26 o 
   8  12  11        0.28       -9.83     11.49 o 
 -12  13  11       24.18       26.06     12.10 o 
 -11  13  11       47.45       30.69     14.73 o 
 -10  13  11      404.87      396.41     38.42 o 
  -9  13  11       64.98       73.46     22.34 o 
  -8  13  11       32.82       40.44     11.85 o 
  -7  13  11      209.94      191.96     29.95 o 
  -6  13  11      517.40      468.20     46.20 o 
  -5  13  11     1933.88     1698.73     86.75 o 
  -4  13  11      310.25      228.75     33.62 o 
  -3  13  11      303.60      340.64     21.81 o 
  -2  13  11      937.19     1059.72     47.34 o 
  -1  13  11     1895.03     1820.22     84.81 o 
   0  13  11        4.85       -0.80      8.77 o 
   1  13  11      132.74       79.54     14.63 o 
   2  13  11      663.51      741.78     40.63 o 
   3  13  11     1474.79     1418.49     75.94 o 
   4  13  11       46.05       61.53     19.99 o 
   5  13  11      216.13      196.17     18.40 o 
   6  13  11        3.55        3.21      5.62 o 
   7  13  11       42.27       64.65     15.86 o 
 -12  14  11      421.61      473.60     26.64 o 
 -11  14  11       19.23       20.35     12.24 o 
 -10  14  11       89.54      100.57     19.92 o 
  -9  14  11      147.02      130.00     22.90 o 
  -8  14  11      689.20      719.06     50.07 o 
  -7  14  11      261.72      275.84     23.49 o 
  -6  14  11       65.55       48.51     12.57 o 
  -5  14  11       39.64       82.37     14.56 o 
  -4  14  11      612.86      639.17     36.25 o 
  -3  14  11      255.08      245.75     32.97 o 
  -2  14  11      190.48      178.83     19.49 o 
  -1  14  11      277.49      222.28     21.38 o 
   0  14  11       81.10      131.96     18.28 o 
   1  14  11      159.67      188.16     21.52 o 
   2  14  11       40.60       31.04     10.26 o 
   3  14  11      165.45      121.93     23.32 o 
   4  14  11      317.80      264.04     31.86 o 
   5  14  11      156.78      206.89     27.10 o 
   6  14  11       65.72       89.78     11.84 o 
   7  14  11       38.73        9.58      8.83 o 
 -11  15  11       96.39       98.27     15.23 o 
 -10  15  11      104.35       88.46     16.06 o 
  -9  15  11       17.26       19.28     11.01 o 
  -8  15  11        7.14        3.60     11.65 o 
  -7  15  11       14.75       39.34     16.54 o 
  -6  15  11      511.66      533.05     31.96 o 
  -5  15  11      312.18      343.53     23.21 o 
  -4  15  11       19.62       16.13     10.88 o 
  -3  15  11      305.09      368.07     37.45 o 
  -2  15  11     1303.53     1327.71     70.54 o 
  -1  15  11      227.47      267.73     23.84 o 
   0  15  11        0.54        1.80      8.23 o 
   1  15  11       41.29       43.25     11.09 o 
   2  15  11      365.72      459.14     28.48 o 
   3  15  11      155.58      226.61     27.41 o 
   4  15  11      440.07      489.58     37.43 o 
   5  15  11      104.92      100.73     12.34 o 
   6  15  11      305.74      355.00     33.39 o 
 -10  16  11       82.35       52.91      8.74 o 
  -9  16  11        1.51        6.64      5.03 o 
  -8  16  11      114.81       97.71     11.20 o 
  -7  16  11      233.81      258.90     18.08 o 
  -6  16  11        0.33       -7.16      7.16 o 
  -5  16  11      369.97      343.76     32.12 o 
  -4  16  11       99.93       83.00     17.82 o 
  -3  16  11        0.39       -0.31      8.70 o 
  -2  16  11        0.82        3.04      9.98 o 
  -1  16  11      465.19      467.74     39.68 o 
   0  16  11       56.92       54.26     10.98 o 
   1  16  11       13.91       28.54      8.60 o 
   2  16  11       23.42       58.79     14.04 o 
   3  16  11        2.17        3.23      8.71 o 
   4  16  11      160.61      149.67     13.21 o 
   5  16  11        0.55       14.94      9.02 o 
  -8  17  11      168.85      171.98     15.97 o 
  -7  17  11        4.60        2.35      4.34 o 
  -6  17  11       54.95       71.27     13.21 o 
  -5  17  11      109.44       72.47     13.84 o 
  -4  17  11       28.63       38.36     12.79 o 
  -3  17  11     1107.41     1067.95     51.66 o 
  -2  17  11       33.54       35.01     12.80 o 
  -1  17  11      243.62      287.54     27.63 o 
   0  17  11      348.31      391.07     31.55 o 
   1  17  11       73.50       88.67     13.04 o 
   2  17  11        0.48       -0.80      4.70 o 
   3  17  11      110.17       69.47      8.09 o 
   4  17  11       19.38       17.75      6.14 o 
  -6  18  11       79.50       76.96     10.34 o 
  -5  18  11      496.05      513.98     28.00 o 
  -4  18  11      234.01      222.06     19.85 o 
  -3  18  11       39.15       57.66     11.30 o 
  -2  18  11      873.32     1010.88     42.29 o 
  -1  18  11       74.15       95.82      9.59 o 
   0  18  11       60.75      105.13     14.40 o 
   1  18  11       17.82       23.97      8.39 o 
   2  18  11       46.30       60.96     10.34 o 
 -16   0  12       35.81        9.70     11.32 o 
 -15   0  12     1628.73     1754.27     82.04 o 
 -14   0  12     3404.20     3208.69     71.70 o 
 -13   0  12     2556.00     2506.03     71.93 o 
 -12   0  12       67.35       71.60     11.41 o 
 -11   0  12     2782.71     2638.70     60.58 o 
 -10   0  12      754.94      731.14     32.19 o 
  -9   0  12     6193.92     5723.13    128.88 o 
  -8   0  12     4908.21     4941.53    133.34 o 
  -6   0  12     5466.07     5347.54    275.24 o 
  -5   0  12    13090.75    12142.87    413.07 o 
  -4   0  12     2113.50     2014.81    161.74 o 
  -3   0  12      153.10       97.54     37.15 o 
  -1   0  12     4611.33     3738.80    221.58 o 
   0   0  12    13819.28    13878.39    454.18 o 
   1   0  12     3525.06     3439.82    242.00 o 
   2   0  12        2.18       13.64     25.18 o 
   3   0  12    12017.42    12220.93    212.54 o 
   4   0  12     1428.30     1435.13     77.66 o 
   5   0  12      226.95      165.64     69.47 o 
   6   0  12        3.07        1.89     18.51 o 
   7   0  12        3.77      115.40     32.92 o 
   8   0  12      308.30      336.80     43.26 o 
   9   0  12       19.78       39.28     17.81 o 
  10   0  12       58.89       46.26     17.45 o 
  11   0  12      119.76      144.82     19.47 o 
 -16   1  12     1073.53     1024.54     36.92 o 
 -15   1  12      837.49      748.93     26.31 o 
 -14   1  12      128.25      137.77     14.10 o 
 -13   1  12      278.37      294.31     17.69 o 
 -12   1  12     1096.88     1080.89     27.82 o 
 -11   1  12     2220.70     1925.96     36.47 o 
 -10   1  12      360.36      327.28     15.48 o 
  -9   1  12      332.34      418.80     26.34 o 
  -8   1  12     2005.02     1730.44     40.82 o 
  -7   1  12     4621.03     4290.78    172.28 o 
  -6   1  12     1963.64     2347.57    128.95 o 
  -5   1  12      901.41     1173.01     92.29 o 
  -4   1  12     1673.48     1540.86    101.07 o 
  -3   1  12     4727.89     4743.26    168.03 o 
  -2   1  12      689.66      599.30     59.87 o 
  -1   1  12     2184.16     2233.70    120.93 o 
   0   1  12      694.73      582.60     66.35 o 
   1   1  12     1474.60     1370.35    108.88 o 
   2   1  12     2969.69     2929.39    166.41 o 
   3   1  12      595.09      552.92     32.81 o 
   4   1  12       57.85       64.57     13.06 o 
   5   1  12        8.90       36.49     21.86 o 
   6   1  12      666.10      648.80     44.27 o 
   7   1  12       85.11      115.88     29.44 o 
   8   1  12      144.53      117.78     19.43 o 
   9   1  12      518.01      549.77     35.23 o 
  10   1  12      192.37      178.75     18.52 o 
  11   1  12        1.12        7.66      5.35 o 
 -16   2  12      430.03      458.81     24.53 o 
 -15   2  12       24.56       50.59      8.65 o 
 -14   2  12      173.68      159.53     15.74 o 
 -13   2  12      416.17      428.75     22.94 o 
 -12   2  12      903.90      912.26     31.33 o 
 -11   2  12       68.55       54.09      8.87 o 
 -10   2  12     1331.53     1204.17     32.94 o 
  -9   2  12      108.49       78.37      8.02 o 
  -8   2  12      143.89       92.15     10.99 o 
  -7   2  12      586.79      676.47    105.53 o 
  -6   2  12     3968.02     4264.12    263.83 o 
  -5   2  12     2076.76     1911.06    115.63 o 
  -4   2  12       63.96       59.43     23.97 o 
  -3   2  12     2070.82     2119.42    131.86 o 
  -2   2  12      149.83      105.90     27.74 o 
  -1   2  12      138.32      174.20     36.56 o 
   0   2  12     1759.50     1768.53    114.61 o 
   1   2  12     3317.53     3184.94    163.22 o 
   2   2  12     1914.67     1656.76    124.55 o 
   3   2  12      134.77      149.44     18.11 o 
   4   2  12     1863.96     1760.12     60.39 o 
   5   2  12      318.49      243.05     26.86 o 
   6   2  12      903.39      877.25     51.88 o 
   7   2  12       91.21       80.89     25.08 o 
   8   2  12      177.58      177.29     22.06 o 
   9   2  12      363.89      347.39     28.20 o 
  10   2  12        0.91       16.60      7.86 o 
  11   2  12       27.91       12.06      5.26 o 
 -16   3  12       36.10       58.69     10.34 o 
 -15   3  12     1053.09     1107.68     31.76 o 
 -14   3  12      592.05      574.91     22.40 o 
 -13   3  12      652.00      666.87     26.17 o 
 -12   3  12       39.08       59.47      9.94 o 
 -11   3  12     2251.73     2152.08     43.25 o 
 -10   3  12      590.47      581.17     22.88 o 
  -9   3  12      726.06      782.88     25.38 o 
  -8   3  12     5725.90     5957.40     90.00 o 
  -7   3  12      799.93      647.29    103.82 o 
  -6   3  12     7492.63     7747.35    361.68 o 
  -5   3  12     3083.04     3337.63    233.48 o 
  -4   3  12     3911.11     4032.48    160.47 o 
  -3   3  12       40.89       50.29     36.84 o 
  -2   3  12      347.11      255.36     40.50 o 
  -1   3  12     1328.48     1147.16    132.75 o 
   0   3  12     2201.67     2058.30    130.54 o 
   1   3  12     1649.79     1503.07    111.18 o 
   2   3  12      123.62       59.87     26.37 o 
   3   3  12     2118.72     2080.76    103.20 o 
   4   3  12      239.53      196.59     21.13 o 
   5   3  12       15.04        1.38     15.56 o 
   6   3  12        0.75       -6.69     12.66 o 
   7   3  12       72.46       69.43     13.73 o 
   8   3  12       15.05        8.16      9.31 o 
   9   3  12      230.34      217.82     21.66 o 
  10   3  12       80.42       93.77     13.20 o 
  11   3  12        5.23       12.52      8.47 o 
 -16   4  12      679.94      746.50     26.55 o 
 -15   4  12      438.10      446.10     19.83 o 
 -14   4  12      247.89      221.92     14.05 o 
 -13   4  12       81.88       66.00      9.58 o 
 -12   4  12     1773.59     1674.21     42.57 o 
 -11   4  12      921.50      926.03     28.49 o 
 -10   4  12     1019.00      958.63     29.21 o 
  -9   4  12        7.99       20.40      6.61 o 
  -8   4  12     1715.98     1486.38     38.40 o 
  -7   4  12     4787.84     4640.27     90.41 o 
  -6   4  12     5268.02     5729.48    320.89 o 
  -5   4  12       28.88       48.40     34.20 o 
  -4   4  12     1703.76     1371.14    151.24 o 
  -3   4  12      843.30      719.39    104.71 o 
  -2   4  12     6687.13     6216.22    415.89 o 
  -1   4  12      458.30      446.53     55.19 o 
   0   4  12      497.21      580.44     91.71 o 
   1   4  12     2373.12     2714.11    500.39 o 
   2   4  12     4436.09     4114.45    249.02 o 
   3   4  12       40.40       28.19      9.12 o 
   4   4  12     1359.27     1442.44     55.71 o 
   5   4  12       86.26       99.26     16.97 o 
   6   4  12       24.20        6.53     12.17 o 
   7   4  12      682.84      861.48     44.92 o 
   8   4  12        1.48       11.87     11.67 o 
   9   4  12       36.98       32.72     16.32 o 
  10   4  12      703.72      655.48     45.67 o 
  11   4  12       57.98       72.12     13.71 o 
 -15   5  12      103.03      102.01      9.87 o 
 -14   5  12     1689.52     1757.89     37.75 o 
 -13   5  12      324.11      298.05     17.06 o 
 -12   5  12      305.65      348.09     19.92 o 
 -11   5  12       41.73       42.72      7.61 o 
 -10   5  12     4743.04     4351.70     67.96 o 
  -9   5  12     1442.86     1445.86     44.54 o 
  -8   5  12      235.09      347.41     34.67 o 
  -7   5  12      195.93      290.07     41.40 o 
  -6   5  12      761.04      701.63     28.52 o 
  -5   5  12     3980.91     4245.33    271.95 o 
  -4   5  12     3322.42     3400.57    240.26 o 
  -3   5  12      600.09      615.79     98.94 o 
  -2   5  12      204.23      274.38     42.18 o 
  -1   5  12     5117.19     4742.58    369.93 o 
   0   5  12     5473.40     5140.25    193.52 o 
   1   5  12       33.94        0.57     16.64 o 
   2   5  12      196.58      273.05     23.31 o 
   3   5  12        3.17       -7.50      9.34 o 
   4   5  12     2482.14     2518.73    130.12 o 
   5   5  12       86.75       98.40     13.81 o 
   6   5  12      966.81      960.67     61.12 o 
   7   5  12      185.83      175.95     32.62 o 
   8   5  12      843.07      694.91     59.23 o 
   9   5  12      108.71       83.95     22.09 o 
  10   5  12       53.77       21.23     10.90 o 
  11   5  12       12.32        8.75      7.17 o 
 -15   6  12       46.03       62.14      8.98 o 
 -14   6  12      336.59      324.04     17.76 o 
 -13   6  12       99.78      125.92     13.76 o 
 -12   6  12      113.81      119.71     14.21 o 
 -11   6  12      303.78      268.64     21.00 o 
 -10   6  12     4454.10     4313.04     67.32 o 
  -9   6  12     1104.88     1217.56     36.79 o 
  -8   6  12      239.49      241.47     17.79 o 
  -7   6  12      120.22      184.44     16.20 o 
  -6   6  12     4657.74     4572.80     98.94 o 
  -5   6  12     1390.63     1599.86     49.18 o 
  -4   6  12        3.21       67.29     37.65 o 
  -3   6  12      762.62      729.39    110.34 o 
  -2   6  12      801.74      810.48    113.37 o 
  -1   6  12      724.59      812.29    110.18 o 
   0   6  12      179.31      169.76     56.07 o 
   1   6  12      400.90      454.32     34.82 o 
   2   6  12      379.03      433.69     24.97 o 
   3   6  12     1117.21     1155.02     87.89 o 
   4   6  12     1391.13     1323.67     57.96 o 
   5   6  12        6.56        8.81     15.12 o 
   6   6  12        4.91        6.15     15.95 o 
   7   6  12      197.16      172.34     20.34 o 
   8   6  12        1.32       16.07     13.12 o 
   9   6  12      239.90      179.67     27.58 o 
  10   6  12       25.19       12.43      7.02 o 
  11   6  12        1.97        5.15      6.05 o 
 -15   7  12      130.50      128.73     15.24 o 
 -14   7  12      143.91      120.01     25.99 o 
 -13   7  12      372.21      374.22     21.69 o 
 -12   7  12      281.67      264.26     19.46 o 
 -11   7  12     2089.14     2243.88     56.99 o 
 -10   7  12     2167.57     2190.92     47.84 o 
  -9   7  12        5.45        4.02      7.22 o 
  -8   7  12      935.15      904.94     31.04 o 
  -7   7  12     5566.69     5208.85    118.89 o 
  -6   7  12     4291.23     4523.96    121.84 o 
  -5   7  12       93.25      107.28     12.58 o 
  -4   7  12     2464.71     2490.37     84.39 o 
  -3   7  12     1510.84     1587.33     66.91 o 
  -2   7  12     1429.81     1591.21     66.24 o 
  -1   7  12      731.39      755.74     45.70 o 
   0   7  12       38.86       56.47      9.80 o 
   1   7  12     1521.21     1467.80     42.65 o 
   2   7  12      851.12      719.79     35.63 o 
   3   7  12     2845.51     2596.00    100.40 o 
   4   7  12       18.91       38.88     19.91 o 
   5   7  12      411.26      423.68     45.29 o 
   6   7  12       27.02       10.11     11.77 o 
   7   7  12      777.66      666.41     38.50 o 
   8   7  12      215.39      205.69     19.30 o 
   9   7  12        0.28       -7.63     11.28 o 
  10   7  12       63.69       79.79     15.28 o 
  11   7  12      352.23      231.14     17.47 o 
 -15   8  12      116.58      141.23     14.72 o 
 -14   8  12     1216.17     1327.18     36.89 o 
 -13   8  12     1493.20     1497.39     45.82 o 
 -12   8  12      838.40      871.52     39.40 o 
 -11   8  12      563.54      528.49     27.70 o 
 -10   8  12     3719.57     3898.43    140.67 o 
  -9   8  12     1733.97     1729.42     47.68 o 
  -8   8  12      166.00      137.67     14.99 o 
  -7   8  12       45.83       78.31     11.94 o 
  -6   8  12      234.59      229.41     37.92 o 
  -5   8  12     3113.74     3129.42     73.65 o 
  -4   8  12     3669.55     3589.93     77.19 o 
  -3   8  12      365.81      335.53     37.60 o 
  -2   8  12     1011.68     1135.99     43.35 o 
  -1   8  12     2954.64     3227.63    115.76 o 
   0   8  12     2898.89     2964.87     73.36 o 
   1   8  12      266.37      226.91     35.15 o 
   2   8  12      182.15      140.50     18.34 o 
   3   8  12      379.99      391.25     30.41 o 
   4   8  12      982.13      915.86     66.46 o 
   5   8  12      503.08      466.38     34.02 o 
   6   8  12      106.06       90.92     16.75 o 
   7   8  12       16.28       52.75     13.38 o 
   8   8  12       11.93       10.77     10.68 o 
   9   8  12        7.69        2.16      6.82 o 
  10   8  12      171.79      138.39     16.56 o 
 -14   9  12        1.21        4.87      5.01 o 
 -13   9  12       25.12       23.47      8.50 o 
 -12   9  12      338.81      321.58     23.64 o 
 -11   9  12      194.13      224.70     34.63 o 
 -10   9  12       38.87       51.39     20.50 o 
  -9   9  12       20.05       34.24      9.38 o 
  -8   9  12      490.01      495.74     26.04 o 
  -7   9  12      222.39      217.20     17.00 o 
  -6   9  12     1027.65      941.31     30.82 o 
  -5   9  12      163.38      138.75     15.50 o 
  -4   9  12      321.50      400.94     30.79 o 
  -3   9  12     1149.85     1245.90    100.23 o 
  -2   9  12      367.80      287.83     23.05 o 
  -1   9  12        2.36       64.65     25.41 o 
   0   9  12     1080.56     1133.54     68.73 o 
   1   9  12       32.56       43.18     16.88 o 
   2   9  12      161.35      121.96     18.94 o 
   3   9  12       45.70       13.68     10.91 o 
   4   9  12       10.94       35.03     18.49 o 
   5   9  12       57.78       66.05     14.75 o 
   6   9  12      325.25      284.70     25.38 o 
   7   9  12      111.60       96.30     14.72 o 
   8   9  12      140.76      138.93     11.94 o 
   9   9  12       18.66       14.91      7.53 o 
 -14  10  12        1.17       -5.34      7.75 o 
 -13  10  12       73.35       76.82     10.81 o 
 -12  10  12       32.18       33.39     10.35 o 
 -11  10  12      218.93      228.57     36.97 o 
 -10  10  12      189.94      201.06     20.78 o 
  -9  10  12      443.38      401.97     24.55 o 
  -8  10  12       76.94       74.40     11.15 o 
  -7  10  12      128.10      128.46     15.02 o 
  -6  10  12     1158.90     1213.43     56.40 o 
  -5  10  12     1233.09     1194.07     41.26 o 
  -4  10  12      131.24      126.21     17.79 o 
  -3  10  12      312.38      316.74     36.08 o 
  -2  10  12      351.62      354.77     39.08 o 
  -1  10  12       66.03      172.06     29.01 o 
   0  10  12       67.32       46.48     17.85 o 
   1  10  12      560.56      557.52     49.36 o 
   2  10  12       80.95       76.72     21.04 o 
   3  10  12      254.86      246.00     24.54 o 
   4  10  12       59.88       43.20     19.43 o 
   5  10  12      203.78      215.60     32.70 o 
   6  10  12       17.03       24.53     18.25 o 
   7  10  12       58.12       54.79     10.40 o 
   8  10  12      234.46      206.62     15.42 o 
   9  10  12       37.56       21.17      6.45 o 
 -13  11  12       90.58       86.95     15.54 o 
 -12  11  12        0.04        8.47     10.29 o 
 -11  11  12       16.76       22.44      8.64 o 
 -10  11  12      637.71      690.28     34.41 o 
  -9  11  12      573.38      558.97     32.58 o 
  -8  11  12       24.13       15.01     16.94 o 
  -7  11  12      224.73      203.30     24.10 o 
  -6  11  12      170.98      217.27     24.76 o 
  -5  11  12     1104.87     1141.00     50.76 o 
  -4  11  12      728.30      693.45     51.85 o 
  -3  11  12        0.77       19.59     12.63 o 
  -2  11  12      209.40      251.55     33.00 o 
  -1  11  12      170.44      183.10     29.19 o 
   0  11  12       94.53      146.83     25.55 o 
   1  11  12       14.20       21.44     11.10 o 
   2  11  12      720.32      576.64     36.09 o 
   3  11  12        3.31       -0.56     14.37 o 
   4  11  12        3.24       -4.79     15.92 o 
   5  11  12      424.57      416.88     42.62 o 
   6  11  12      100.78      174.18     28.35 o 
   7  11  12        3.48        1.91     12.07 o 
   8  11  12       17.77        4.53      8.47 o 
 -13  12  12      157.16      198.61     18.47 o 
 -12  12  12      524.10      515.02     36.43 o 
 -11  12  12      391.32      400.35     37.21 o 
 -10  12  12       76.47       81.15     20.77 o 
  -9  12  12       26.24       51.67     20.72 o 
  -8  12  12     2034.22     1848.95     88.79 o 
  -7  12  12      246.56      228.56     33.84 o 
  -6  12  12        1.92       12.79     10.22 o 
  -5  12  12      647.04      646.30     51.53 o 
  -4  12  12      198.53      214.79     31.22 o 
  -3  12  12     1260.13     1167.80     69.25 o 
  -2  12  12     1495.02     1296.91     73.03 o 
  -1  12  12       99.76      100.12     23.73 o 
   0  12  12     1932.05     2444.36     70.85 o 
   1  12  12      592.18      545.07     34.62 o 
   2  12  12       45.47       64.10     13.58 o 
   3  12  12      207.82      169.28     28.12 o 
   4  12  12       26.27       64.09     20.38 o 
   5  12  12       55.35       74.36     20.40 o 
   6  12  12      267.34      254.45     29.94 o 
   7  12  12       10.93        2.73     10.17 o 
 -12  13  12      341.51      378.58     26.64 o 
 -11  13  12        1.41       -2.02     11.93 o 
 -10  13  12      147.60      152.86     24.29 o 
  -9  13  12      141.18      153.70     26.49 o 
  -8  13  12      297.68      305.00     33.98 o 
  -7  13  12      426.20      388.92     39.85 o 
  -6  13  12        4.02       -3.88     15.27 o 
  -5  13  12      174.85      183.87     27.17 o 
  -4  13  12      144.80      142.92     24.81 o 
  -3  13  12      521.93      502.68     31.10 o 
  -2  13  12        1.02       13.81      8.31 o 
  -1  13  12      457.40      458.58     30.41 o 
   0  13  12       97.93       97.94     16.10 o 
   1  13  12      952.89      830.96     40.66 o 
   2  13  12       36.05       10.30      8.39 o 
   3  13  12       81.83       53.09     17.05 o 
   4  13  12       87.94       62.15     20.20 o 
   5  13  12        8.67       11.68     11.73 o 
   6  13  12        0.02       11.88      6.74 o 
   7  13  12      118.12      133.02     17.26 o 
 -11  14  12       19.64       28.97     10.67 o 
 -10  14  12       10.86        5.58      9.94 o 
  -9  14  12        1.18        3.01     11.13 o 
  -8  14  12      109.96       64.24     17.21 o 
  -7  14  12       68.04       42.36     16.20 o 
  -6  14  12       81.87       80.59     12.78 o 
  -5  14  12      337.02      309.43     22.91 o 
  -4  14  12      362.37      323.33     34.93 o 
  -3  14  12      270.57      267.76     21.80 o 
  -2  14  12        0.13       19.82      9.22 o 
  -1  14  12      423.79      438.93     28.38 o 
   0  14  12        6.44        9.26      8.50 o 
   1  14  12       60.06       18.37      8.75 o 
   2  14  12       19.67      -13.76     15.70 o 
   3  14  12        1.82       16.82     12.64 o 
   4  14  12       91.78       93.31     18.83 o 
   5  14  12        8.01       30.28     12.60 o 
   6  14  12       76.62       72.18      8.78 o 
 -10  15  12       25.98       27.05      6.15 o 
  -9  15  12       11.79       24.62      6.82 o 
  -8  15  12      148.76      126.61     13.46 o 
  -7  15  12       82.77       66.33     10.95 o 
  -6  15  12       19.52       11.12      7.05 o 
  -5  15  12      347.81      299.51     30.99 o 
  -4  15  12       11.26        2.59      9.21 o 
  -3  15  12     1137.15     1076.93     60.04 o 
  -2  15  12     1480.14     1508.59     95.60 o 
  -1  15  12      160.08      252.77     20.66 o 
   0  15  12       40.19       34.38      9.95 o 
   1  15  12      132.60      158.99     16.71 o 
   2  15  12      419.67      491.41     37.35 o 
   3  15  12       59.63       28.51     10.98 o 
   4  15  12       59.44       52.83     13.28 o 
   5  15  12        0.94        4.65      5.24 o 
  -9  16  12      134.91       89.24     11.28 o 
  -8  16  12      365.88      346.84     17.27 o 
  -7  16  12       61.85       68.84      9.35 o 
  -6  16  12       17.50       17.31      8.61 o 
  -5  16  12       23.41       21.82      9.30 o 
  -4  16  12      501.48      500.33     36.78 o 
  -3  16  12       79.83       59.05     15.44 o 
  -2  16  12      364.24      364.50     32.86 o 
  -1  16  12       48.51       59.22     10.03 o 
   0  16  12       20.00       31.21      8.23 o 
   1  16  12       47.85       19.58      9.83 o 
   2  16  12       65.03       66.86     13.80 o 
   3  16  12        2.89        5.29      7.47 o 
   4  16  12      276.18      352.30     26.20 o 
  -7  17  12       33.98       36.36      8.26 o 
  -6  17  12       51.16       48.49     10.39 o 
  -5  17  12        5.09       16.72      8.08 o 
  -4  17  12       30.40       43.80     11.61 o 
  -3  17  12       81.22       67.41      8.64 o 
  -2  17  12      164.88      194.41     21.16 o 
  -1  17  12        0.61       14.59      8.79 o 
   1  17  12       48.22       59.95     12.87 o 
   2  17  12        0.84        9.16      6.91 o 
   3  17  12        5.65        9.69      6.44 o 
  -4  18  12      592.77      538.84     26.29 o 
  -3  18  12       86.10       72.44     11.14 o 
  -2  18  12      177.95      164.31     15.95 o 
 -16   1  13      230.07      271.38     17.93 o 
 -15   1  13      283.98      289.39     23.42 o 
 -14   1  13      215.01      169.39     14.99 o 
 -13   1  13      318.87      332.99     16.04 o 
 -12   1  13     1191.12     1105.01     26.64 o 
 -11   1  13     1239.17     1157.03     28.32 o 
 -10   1  13      110.78       95.00      8.93 o 
  -9   1  13     1196.15     1086.86     27.32 o 
  -8   1  13      584.29      508.64     18.05 o 
  -7   1  13     1691.74     1642.43     38.93 o 
  -6   1  13     2238.87     2384.32    133.23 o 
  -5   1  13      554.71      575.27     66.69 o 
  -4   1  13     1940.63     1916.39    115.08 o 
  -3   1  13      190.00      134.10     30.41 o 
  -2   1  13       40.25       52.03     16.07 o 
  -1   1  13      279.63      370.90    164.78 o 
   0   1  13      979.84      953.98     84.55 o 
   1   1  13       84.36      100.42     36.53 o 
   2   1  13     2142.95     2050.78     75.69 o 
   3   1  13     2431.00     2243.98     65.25 o 
   4   1  13      816.26      748.36     44.20 o 
   5   1  13        7.31       -6.06     11.88 o 
   6   1  13     3258.82     3236.47     95.01 o 
   7   1  13       48.94       37.05     10.97 o 
   8   1  13       37.25       43.54     13.04 o 
   9   1  13      158.90      157.25     18.02 o 
  10   1  13      924.40      881.14     33.03 o 
  11   1  13        0.06       10.16      6.55 o 
 -16   2  13      120.10      115.39     21.73 o 
 -15   2  13      525.86      532.11     29.53 o 
 -14   2  13     1702.51     1787.82     36.93 o 
 -13   2  13      690.78      685.77     25.71 o 
 -12   2  13       22.00       41.44      8.30 o 
 -11   2  13      486.23      531.07     21.92 o 
 -10   2  13     1533.23     1366.89     34.81 o 
  -9   2  13      601.40      480.85     20.39 o 
  -8   2  13     1823.96     1676.10     40.30 o 
  -7   2  13      402.85      405.37     20.04 o 
  -6   2  13     2756.30     2639.23    211.43 o 
  -5   2  13      130.39       85.83     41.51 o 
  -4   2  13     1512.18     1753.02    109.09 o 
  -3   2  13      921.79      972.12     78.13 o 
  -2   2  13     1421.08     1153.44     85.97 o 
  -1   2  13       29.56       24.82     21.08 o 
   0   2  13     4235.17     4017.45    173.49 o 
   1   2  13      375.32      270.35     33.08 o 
   2   2  13      766.59      783.26     37.61 o 
   3   2  13      111.71      160.43     20.20 o 
   4   2  13      227.84      232.40     26.59 o 
   5   2  13      305.57      266.87     27.93 o 
   6   2  13      422.19      461.64     36.28 o 
   7   2  13       28.27       48.55     11.89 o 
   8   2  13      387.63      385.19     40.11 o 
   9   2  13       37.18       59.71     12.57 o 
  10   2  13       12.80        1.60      6.15 o 
  11   2  13      151.28      108.02     13.89 o 
 -16   3  13       73.05       88.10     10.12 o 
 -15   3  13      286.95      321.92     16.49 o 
 -14   3  13      356.79      305.05     15.75 o 
 -13   3  13        1.68        5.93      5.98 o 
 -12   3  13      238.59      201.50     13.58 o 
 -11   3  13        1.55       15.01      6.78 o 
 -10   3  13      368.17      310.92     17.14 o 
  -9   3  13      206.55      191.29     13.42 o 
  -8   3  13      112.77      107.94     11.49 o 
  -7   3  13      191.65      229.00     15.74 o 
  -6   3  13     1262.66     1248.26     33.62 o 
  -5   3  13      689.69      645.41    104.99 o 
  -4   3  13       12.68       57.86     39.35 o 
  -3   3  13     3420.87     3606.54    149.75 o 
  -2   3  13     2149.69     1900.44    111.24 o 
  -1   3  13       55.33       60.06     21.68 o 
   0   3  13       24.50       14.05     23.06 o 
   1   3  13      312.85      341.30     31.89 o 
   2   3  13     1309.67     1338.01     48.68 o 
   3   3  13      118.69      152.73     17.68 o 
   4   3  13      466.33      444.05     36.76 o 
   5   3  13      311.04      332.46     31.42 o 
   6   3  13       74.12       65.56     14.48 o 
   7   3  13       75.19       74.56     15.64 o 
   8   3  13       30.62       17.84     10.13 o 
   9   3  13      105.58      120.29     14.93 o 
  10   3  13      126.85      122.60     18.61 o 
  11   3  13       54.22       59.24     10.56 o 
 -15   4  13      249.12      254.61     14.19 o 
 -14   4  13      180.09      178.86     12.31 o 
 -13   4  13        0.62        7.86      7.57 o 
 -12   4  13        3.81        8.33      5.22 o 
 -11   4  13      302.88      253.87     14.97 o 
 -10   4  13      464.50      368.77     18.17 o 
  -9   4  13      160.73      142.96     13.58 o 
  -8   4  13       63.46      113.71     12.16 o 
  -7   4  13      190.18      184.47     13.98 o 
  -6   4  13      104.12      114.96     11.16 o 
  -5   4  13      141.30       98.31     22.80 o 
  -4   4  13       15.26      -29.32     29.32 o 
  -3   4  13      411.25      376.75     78.21 o 
  -2   4  13      374.98      360.18     47.89 o 
  -1   4  13      249.78      181.11     36.22 o 
   0   4  13      809.43      852.02     47.38 o 
   1   4  13      184.68      147.22     16.75 o 
   2   4  13      518.95      435.92     29.35 o 
   3   4  13     1599.95     1787.27     88.02 o 
   4   4  13     1067.75     1052.45     40.25 o 
   5   4  13       18.64        9.64     11.04 o 
   6   4  13       34.04       57.74     19.14 o 
   7   4  13       31.04       17.80      9.56 o 
   8   4  13       21.65       20.40      8.35 o 
   9   4  13        6.59       -2.16     12.31 o 
  10   4  13        6.07       -9.12     10.16 o 
  11   4  13       13.18       18.23      6.75 o 
 -15   5  13       55.51       60.42      7.06 o 
 -14   5  13       78.31       77.16      8.54 o 
 -13   5  13      169.19      160.06     13.81 o 
 -12   5  13      120.55      133.31     12.55 o 
 -11   5  13        3.24       12.68      6.31 o 
 -10   5  13      534.40      550.57     24.56 o 
  -9   5  13      754.69      672.41     27.64 o 
  -8   5  13     1750.00     1654.24     41.60 o 
  -7   5  13      382.21      351.40     19.16 o 
  -6   5  13       73.23       66.23      9.98 o 
  -5   5  13     1635.20     1501.37     50.22 o 
  -4   5  13     2000.60     1839.79     71.78 o 
  -3   5  13       63.71      -17.20     26.01 o 
  -2   5  13      252.86      205.24     64.28 o 
  -1   5  13     1013.01      884.61     77.00 o 
   0   5  13        3.83       12.14      6.34 o 
   1   5  13     2486.53     2757.82     67.83 o 
   2   5  13       81.01       78.38     19.28 o 
   3   5  13     2283.73     2375.32     99.69 o 
   4   5  13      127.64      119.86     15.51 o 
   5   5  13       16.59       40.95     10.55 o 
   6   5  13        5.87        8.22     15.81 o 
   7   5  13      115.05      105.91     25.26 o 
   8   5  13        0.27        9.16     13.38 o 
   9   5  13       31.77       15.91     10.37 o 
  10   5  13       24.14       18.63      6.66 o 
  11   5  13       15.77        7.20      4.82 o 
 -15   6  13      300.22      316.79     22.61 o 
 -14   6  13      139.09      144.13     11.80 o 
 -13   6  13      279.79      288.81     18.25 o 
 -12   6  13        2.75       -8.57      8.57 o 
 -11   6  13       97.13       75.05     10.15 o 
 -10   6  13     1357.97     1236.18     36.22 o 
  -9   6  13      796.84      750.31     28.70 o 
  -8   6  13      269.08      196.05     15.24 o 
  -7   6  13     4493.57     4063.44     73.08 o 
  -6   6  13      212.49      215.85     18.28 o 
  -5   6  13       91.00       96.69     15.81 o 
  -4   6  13       79.96      143.90     17.04 o 
  -3   6  13      891.11      819.33     48.43 o 
  -2   6  13      145.76      140.63     37.36 o 
  -1   6  13      312.14      276.75     28.85 o 
   0   6  13     1479.84     1381.28     40.07 o 
   1   6  13      756.41      744.03     29.14 o 
   2   6  13     1990.34     2192.33     52.70 o 
   3   6  13      183.36      206.48     28.56 o 
   4   6  13      356.89      313.61     22.99 o 
   5   6  13      941.98     1086.68     66.49 o 
   6   6  13      276.77      346.34     26.97 o 
   7   6  13      360.94      374.15     40.85 o 
   8   6  13       74.92       54.66     16.49 o 
   9   6  13      225.36      204.47     24.53 o 
  10   6  13      119.75       62.13     12.41 o 
 -14   7  13        0.72       -3.62     14.48 o 
 -13   7  13      765.76      787.20     33.56 o 
 -12   7  13       69.37       34.21      8.34 o 
 -11   7  13     1475.82     1539.76     37.36 o 
 -10   7  13      599.36      571.65     28.11 o 
  -9   7  13       24.08       40.60      8.04 o 
  -8   7  13     2150.28     2025.65     52.00 o 
  -7   7  13      814.19      696.89     34.31 o 
  -6   7  13       65.24       60.22     10.07 o 
  -5   7  13     2268.87     2089.06     63.44 o 
  -4   7  13      204.37      168.06     20.48 o 
  -3   7  13      475.96      394.68     33.88 o 
  -2   7  13      763.93      804.61     35.69 o 
  -1   7  13     1483.26     1644.55     51.07 o 
   0   7  13      939.86      950.87     69.24 o 
   1   7  13      255.94      268.31     19.66 o 
   2   7  13     1038.45     1185.22     74.64 o 
   3   7  13      649.65      597.08     38.55 o 
   4   7  13       74.79       94.98     23.72 o 
   5   7  13      376.15      420.34     43.02 o 
   6   7  13      521.02      555.79     42.93 o 
   7   7  13       20.43       18.91      8.95 o 
   8   7  13       15.09      -10.46     11.63 o 
   9   7  13       39.00       26.24      7.24 o 
  10   7  13       77.63       68.38     11.33 o 
 -14   8  13      181.65      180.30     34.57 o 
 -13   8  13      416.83      413.06     23.47 o 
 -12   8  13      111.29      116.33     15.76 o 
 -11   8  13       91.79       59.45     24.58 o 
 -10   8  13       28.65       36.92      9.60 o 
  -9   8  13      369.32      316.48     20.89 o 
  -8   8  13       59.13       62.32     10.25 o 
  -7   8  13        9.95       -0.63      6.43 o 
  -6   8  13       70.55       89.86     23.76 o 
  -5   8  13      186.37      151.32     20.01 o 
  -4   8  13      769.28      800.90     39.64 o 
  -3   8  13       56.83      107.63     38.89 o 
  -2   8  13      107.23      102.88     15.12 o 
  -1   8  13       11.47       17.36      9.15 o 
   0   8  13       27.45       39.16     15.12 o 
   1   8  13     1342.18     1211.92     69.21 o 
   2   8  13       20.00       18.65     13.04 o 
   3   8  13      147.25      180.80     31.71 o 
   4   8  13      239.96      230.07     35.34 o 
   5   8  13       10.67       11.35     14.88 o 
   6   8  13      155.39      114.10     21.91 o 
   7   8  13        3.64       11.47      7.87 o 
   8   8  13       95.93      105.86     11.74 o 
   9   8  13       53.54       47.12     11.24 o 
 -14   9  13      119.27      100.50     13.66 o 
 -13   9  13      209.30      210.23     16.21 o 
 -12   9  13       72.16       75.26     12.58 o 
 -11   9  13       40.49       46.90     10.71 o 
 -10   9  13     1535.89     1497.91     52.60 o 
  -9   9  13       80.12      100.42     12.77 o 
  -8   9  13      302.49      299.86     20.20 o 
  -7   9  13      120.68       89.96     14.85 o 
  -6   9  13     3029.56     2773.45    135.74 o 
  -5   9  13      430.52      361.64     28.02 o 
  -4   9  13      481.60      522.84     32.11 o 
  -3   9  13      174.15      178.62     40.82 o 
  -2   9  13      990.00     1039.73     45.13 o 
  -1   9  13      171.26      146.06     17.79 o 
   0   9  13       35.03       58.13     20.10 o 
   1   9  13     2787.22     2791.47    107.48 o 
   2   9  13      544.96      675.70     38.66 o 
   3   9  13       13.57       17.12     16.24 o 
   4   9  13        7.56       24.60     12.15 o 
   5   9  13       15.65       39.95     11.56 o 
   6   9  13      267.85      323.28     26.75 o 
   7   9  13      254.38      296.13     20.68 o 
   8   9  13       13.93        7.82      4.41 o 
   9   9  13        6.57        4.30      4.46 o 
 -13  10  13        1.70       14.54      9.90 o 
 -12  10  13       42.69       58.71     17.25 o 
 -11  10  13     1169.57     1258.27     55.23 o 
 -10  10  13      421.68      440.78     28.82 o 
  -9  10  13      618.09      563.75     26.21 o 
  -8  10  13      163.52      108.28     17.80 o 
  -7  10  13       31.33       13.64     10.16 o 
  -6  10  13       39.27      113.09     17.27 o 
  -5  10  13      107.15      117.04     18.00 o 
  -4  10  13     1602.99     1618.69     79.52 o 
  -3  10  13      557.82      539.61     46.38 o 
  -2  10  13      275.65      329.30     37.37 o 
  -1  10  13        0.46       35.53     13.57 o 
   0  10  13     1222.15     1171.52     69.24 o 
   1  10  13      588.00      621.40     36.59 o 
   2  10  13        4.25       12.48     10.26 o 
   3  10  13       10.70       30.27     15.29 o 
   4  10  13      512.53      570.63     49.29 o 
   5  10  13       11.01        1.62     12.69 o 
   6  10  13       14.49       36.13     15.81 o 
   7  10  13      123.15      155.13     14.19 o 
   8  10  13       58.39       56.40      8.64 o 
 -13  11  13        1.81        9.96      8.21 o 
 -12  11  13      756.73      801.96     44.96 o 
 -11  11  13      198.49      245.17     29.64 o 
 -10  11  13      455.50      453.35     42.40 o 
  -9  11  13       57.95       66.83     23.02 o 
  -8  11  13      230.21      239.32     33.84 o 
  -7  11  13       10.99       20.07     15.66 o 
  -6  11  13      290.27      240.29     33.06 o 
  -5  11  13       59.67      107.69     23.38 o 
  -4  11  13      232.25      255.44     32.89 o 
  -3  11  13        2.97      -12.26     12.26 o 
  -2  11  13      424.04      461.77     43.48 o 
  -1  11  13     1107.84     1297.32     72.77 o 
   0  11  13       29.95       50.20     18.63 o 
   1  11  13        6.20       34.65     12.27 o 
   2  11  13       34.38       53.26     12.80 o 
   3  11  13      569.90      602.96     50.32 o 
   4  11  13      343.56      294.15     36.64 o 
   5  11  13       18.27       20.46     14.12 o 
   6  11  13      230.76      281.56     30.47 o 
   7  11  13      160.95      206.74     22.72 o 
 -12  12  13        0.74        6.02     10.30 o 
 -11  12  13        4.73       21.66     13.77 o 
 -10  12  13        0.04        1.45     13.13 o 
  -9  12  13       53.95       93.09     22.74 o 
  -8  12  13      452.84      409.56     40.22 o 
  -7  12  13      426.42      344.40     37.35 o 
  -6  12  13        6.98        9.06     16.51 o 
  -5  12  13     1036.34     1133.55     45.08 o 
  -4  12  13      547.87      571.54     46.94 o 
  -3  12  13      114.79      122.60     22.39 o 
  -2  12  13      158.14      155.78     26.32 o 
  -1  12  13      627.38      593.54     42.96 o 
   0  12  13      279.23      343.69     26.79 o 
   1  12  13     2296.06     2309.81     66.49 o 
   2  12  13      159.38      116.88     16.13 o 
   3  12  13       11.88       10.87     14.49 o 
   4  12  13       39.41       54.00     17.98 o 
   5  12  13       34.85       40.63     15.65 o 
   6  12  13       34.50       45.06     13.96 o 
   7  12  13        8.25        5.61      8.22 o 
 -12  13  13      571.01      577.04     27.61 o 
 -11  13  13       74.60       69.73     14.41 o 
 -10  13  13      338.75      344.55     29.68 o 
  -9  13  13      671.33      640.72     44.02 o 
  -8  13  13       90.76       80.53     20.80 o 
  -7  13  13      123.55      110.36     21.71 o 
  -6  13  13       30.51       40.02      9.95 o 
  -5  13  13      453.77      527.60     29.16 o 
  -4  13  13      111.63      101.89     20.23 o 
  -3  13  13       34.41       68.11     21.46 o 
  -2  13  13      401.84      306.29     23.96 o 
  -1  13  13      342.48      403.92     27.75 o 
   0  13  13      927.10     1023.17     42.73 o 
   1  13  13        1.22        1.58      7.36 o 
   2  13  13      229.31      177.70     26.66 o 
   3  13  13        2.72        8.38     13.17 o 
   4  13  13       12.01       38.01     13.94 o 
   5  13  13      345.95      320.94     29.52 o 
   6  13  13       28.99       38.50     11.96 o 
 -11  14  13      654.26      652.84     28.84 o 
 -10  14  13       68.05       68.81      9.05 o 
  -9  14  13        4.29       10.04      6.75 o 
  -8  14  13        3.96       11.13      7.01 o 
  -7  14  13      708.88      762.55     36.55 o 
  -6  14  13      253.64      280.69     20.09 o 
  -5  14  13      137.66      116.95     20.89 o 
  -4  14  13       87.80       64.34     15.84 o 
  -3  14  13      988.67     1128.71     59.10 o 
  -2  14  13      184.30      235.36     20.28 o 
  -1  14  13        2.07       21.28      8.78 o 
   0  14  13      440.12      478.72     27.84 o 
   1  14  13      203.34      297.37     21.99 o 
   2  14  13       95.74      147.26     21.36 o 
   3  14  13      144.23      136.40     20.58 o 
   4  14  13       13.00       13.73     10.41 o 
   5  14  13       75.26      104.43     10.48 o 
   6  14  13      118.46      128.40     13.15 o 
  -9  15  13      209.44      197.75     13.15 o 
  -8  15  13       10.38        9.37      5.28 o 
  -7  15  13       32.83       18.56      6.60 o 
  -6  15  13       13.12       15.24      9.62 o 
  -5  15  13       41.45       55.46     13.46 o 
  -4  15  13      158.90      135.74     20.86 o 
  -3  15  13      299.40      295.16     29.92 o 
  -2  15  13       36.36       24.87      8.48 o 
  -1  15  13       87.64      119.39     13.78 o 
   0  15  13      156.03      151.67     14.89 o 
   1  15  13        1.67       -4.88     11.55 o 
   2  15  13       39.68       31.87     10.76 o 
   3  15  13       91.92       99.18     15.09 o 
   4  15  13        5.37        8.09      4.87 o 
  -8  16  13        2.41        7.29      5.15 o 
  -7  16  13        0.10        2.30      5.42 o 
  -6  16  13       15.49       24.31      8.99 o 
  -5  16  13      138.17      154.81     19.06 o 
  -4  16  13      236.45      218.07     23.25 o 
  -3  16  13       59.46       66.21     14.39 o 
  -2  16  13       85.11       74.75     14.75 o 
  -1  16  13      235.66      275.87     16.66 o 
   0  16  13        0.66       17.65      9.01 o 
   1  16  13        0.01       -7.46      7.46 o 
   2  16  13       95.74       93.92     12.55 o 
   3  16  13       31.70       32.03      8.82 o 
  -6  17  13       10.63       12.83      6.03 o 
  -5  17  13      124.22      138.48     14.98 o 
  -4  17  13       20.69       21.52      8.21 o 
  -3  17  13        0.23       22.11      8.89 o 
  -2  17  13      120.73      134.17     16.05 o 
   0  17  13       43.92       86.94     12.68 o 
   1  17  13       15.25       -5.50      5.50 o 
 -16   0  14       45.07       42.40     11.16 o 
 -15   0  14        2.71       -2.54     12.56 o 
 -14   0  14       39.36       33.17     17.58 o 
 -13   0  14      785.97      893.32     40.09 o 
 -12   0  14     1745.14     1734.16     69.33 o 
 -11   0  14      629.89      622.51     31.42 o 
 -10   0  14      827.99      627.64     29.53 o 
  -9   0  14      146.71      138.97     23.40 o 
  -8   0  14     4643.83     4675.43    136.87 o 
  -7   0  14     9535.84    10274.04    416.28 o 
  -6   0  14        2.47       32.58     23.42 o 
  -5   0  14     3634.11     3233.79    108.36 o 
  -4   0  14     1840.53     1671.74    153.08 o 
  -3   0  14    10415.93    10725.39    366.60 o 
  -2   0  14      170.99      130.71     43.31 o 
  -1   0  14     2620.63     2579.57    193.02 o 
   0   0  14       22.58       37.08     32.01 o 
   1   0  14     2094.04     2069.96    135.53 o 
   2   0  14     4020.61     3591.89    163.94 o 
   3   0  14       19.28       28.47     17.69 o 
   4   0  14      768.31      708.81     60.66 o 
   5   0  14       36.32       38.36     14.52 o 
   6   0  14      146.03      128.99     28.56 o 
   7   0  14      157.72      142.47     26.77 o 
   8   0  14       95.13       63.19     18.13 o 
   9   0  14      226.20      186.72     24.10 o 
  10   0  14       59.37       45.69     10.38 o 
 -16   1  14       21.90       34.60      7.05 o 
 -15   1  14      282.20      308.61     21.53 o 
 -14   1  14        9.89       21.01      8.02 o 
 -13   1  14      240.03      275.79     14.03 o 
 -12   1  14       38.72       26.76      6.78 o 
 -11   1  14     1800.99     1530.94     35.71 o 
 -10   1  14       10.87       12.59      7.53 o 
  -9   1  14     1949.51     2092.18     42.08 o 
  -8   1  14      147.91      129.61     11.53 o 
  -7   1  14     3574.86     3301.75     74.62 o 
  -6   1  14     1608.80     1740.81     39.95 o 
  -5   1  14     4204.52     4394.77     84.23 o 
  -4   1  14        0.05       22.72     17.83 o 
  -3   1  14      408.13      458.04     94.58 o 
  -2   1  14     5086.97     4804.09    104.87 o 
  -1   1  14     3806.50     4018.42    100.76 o 
   0   1  14       25.86       31.59     10.04 o 
   1   1  14        4.68       32.47      9.93 o 
   2   1  14     2401.50     2180.26     71.27 o 
   3   1  14     7299.25     7122.27    129.55 o 
   4   1  14      519.65      503.87     36.80 o 
   5   1  14       21.16       28.44     12.44 o 
   6   1  14      157.43      151.05     20.69 o 
   7   1  14      471.50      499.70     32.80 o 
   8   1  14      421.09      415.14     27.77 o 
   9   1  14      500.49      525.12     26.49 o 
  10   1  14       33.80       27.51      9.12 o 
 -16   2  14       11.29        8.33      5.42 o 
 -15   2  14      227.35      231.37     18.59 o 
 -14   2  14      303.21      304.44     17.99 o 
 -13   2  14     1223.27     1187.79     27.82 o 
 -12   2  14      119.76      117.49     10.85 o 
 -11   2  14      936.29      870.55     27.01 o 
 -10   2  14      332.49      314.38     16.92 o 
  -9   2  14      394.61      310.70     16.87 o 
  -8   2  14     1393.40     1502.58     34.57 o 
  -7   2  14     3380.38     3348.33     63.93 o 
  -6   2  14     2200.42     2308.44     79.15 o 
  -5   2  14      244.47      168.30     17.28 o 
  -4   2  14     1349.26     1640.10     65.34 o 
  -3   2  14      773.67      716.22     69.25 o 
  -2   2  14     3356.95     3002.96    111.20 o 
  -1   2  14      211.55      271.64     38.43 o 
   0   2  14      205.60      279.81     21.75 o 
   1   2  14      186.69      140.14     17.36 o 
   2   2  14      195.47      205.05     20.15 o 
   3   2  14     2643.22     2708.29    112.56 o 
   4   2  14       12.60       42.62     13.71 o 
   5   2  14      442.86      460.82     36.00 o 
   6   2  14        9.77      -12.57     12.57 o 
   7   2  14      105.79      119.04     27.21 o 
   8   2  14       11.10       18.15      9.18 o 
   9   2  14       30.01       17.56      6.92 o 
  10   2  14        0.96        0.80      3.82 o 
 -15   3  14       50.23       50.19     10.33 o 
 -14   3  14      456.28      501.17     18.40 o 
 -13   3  14      963.42      958.82     24.56 o 
 -12   3  14     1548.81     1461.92     32.88 o 
 -11   3  14      127.36      117.22     10.47 o 
 -10   3  14       18.45       46.90      8.05 o 
  -9   3  14      426.82      398.07     18.72 o 
  -8   3  14     7060.44     6841.90    111.33 o 
  -7   3  14     2806.51     2794.17     80.81 o 
  -6   3  14       49.49       25.81     11.58 o 
  -5   3  14     2599.71     2467.36     62.48 o 
  -4   3  14     3433.20     3706.25    110.26 o 
  -3   3  14      298.08      451.25     39.38 o 
  -2   3  14     1824.76     2033.01     83.92 o 
  -1   3  14      501.34      494.18     28.10 o 
   0   3  14     2274.80     2285.07     62.42 o 
   1   3  14      364.00      321.71     23.91 o 
   2   3  14     4720.66     4769.49     97.43 o 
   3   3  14      609.71      628.46     39.78 o 
   4   3  14     1188.03     1263.05     56.98 o 
   5   3  14      424.99      425.37     33.70 o 
   6   3  14      400.79      403.59     44.60 o 
   7   3  14      120.75       97.67     16.28 o 
   8   3  14       15.74       24.99      9.04 o 
   9   3  14        4.67        5.80      5.95 o 
  10   3  14      112.52       67.29      8.85 o 
 -15   4  14      162.64      181.33     25.50 o 
 -14   4  14     1282.02     1344.08     28.80 o 
 -13   4  14      161.49      143.27     11.48 o 
 -12   4  14     1696.27     1601.29     33.59 o 
 -11   4  14      303.38      322.12     16.40 o 
 -10   4  14      944.58      897.61     30.38 o 
  -9   4  14      418.30      446.85     22.42 o 
  -8   4  14       86.23      106.07     12.35 o 
  -7   4  14      465.76      433.46     24.26 o 
  -6   4  14     7729.27     7293.31    212.52 o 
  -5   4  14     1583.28     1596.32     50.65 o 
  -4   4  14      612.36      836.53     36.39 o 
  -3   4  14     2311.54     2362.44     80.34 o 
  -2   4  14     8474.98     8702.53    350.20 o 
  -1   4  14     1208.44     1158.88     34.77 o 
   0   4  14      179.49      168.48     18.53 o 
   1   4  14       57.04       58.00     12.78 o 
   2   4  14     2193.07     2280.55     72.14 o 
   3   4  14      939.43      903.02     47.01 o 
   4   4  14     2150.42     2137.00     55.61 o 
   5   4  14        6.08       27.89     12.35 o 
   6   4  14      420.32      507.63     33.14 o 
   7   4  14       52.58       73.45     15.08 o 
   8   4  14      746.20      744.69     51.51 o 
   9   4  14      174.43      159.85     20.82 o 
  10   4  14        3.70        5.27      4.36 o 
 -14   5  14       57.98       60.26     11.67 o 
 -13   5  14      577.96      541.22     24.04 o 
 -12   5  14     2967.08     2917.73     48.91 o 
 -11   5  14      396.65      401.09     20.68 o 
 -10   5  14      721.47      632.34     25.50 o 
  -9   5  14     3339.52     3072.72     56.40 o 
  -8   5  14      949.31      856.62     29.94 o 
  -7   5  14      460.37      443.27     24.37 o 
  -6   5  14      116.20      168.13     25.55 o 
  -5   5  14      251.72      236.05     48.97 o 
  -4   5  14     4093.01     4459.64     82.73 o 
  -3   5  14     1197.50     1216.13     82.21 o 
  -2   5  14        7.05       26.24     27.58 o 
  -1   5  14      146.54      183.82     15.47 o 
   0   5  14      467.00      421.18     24.91 o 
   1   5  14     2936.21     2787.88     98.66 o 
   2   5  14      260.14      304.86     27.89 o 
   3   5  14        7.97       16.20      8.06 o 
   4   5  14        1.40       20.29      8.83 o 
   5   5  14      730.96      742.86     37.96 o 
   6   5  14        2.68        0.03     11.35 o 
   7   5  14        4.00       -0.22     11.23 o 
   8   5  14      155.29      198.14     26.44 o 
   9   5  14        0.44       -6.63      8.76 o 
  10   5  14       28.26       23.92      7.28 o 
 -14   6  14       37.26       44.11     11.37 o 
 -13   6  14      784.30      800.87     32.63 o 
 -12   6  14       52.75       63.57     10.45 o 
 -11   6  14       21.37        0.93      6.25 o 
 -10   6  14     2084.81     1939.14     43.59 o 
  -9   6  14      814.34      750.83     32.19 o 
  -8   6  14      544.34      405.31     23.68 o 
  -7   6  14      934.22     1068.87     46.68 o 
  -6   6  14     1171.84     1168.24     48.33 o 
  -5   6  14        1.46       33.86     13.31 o 
  -4   6  14       81.55      140.05     31.87 o 
  -3   6  14     3075.42     3195.89    103.03 o 
  -2   6  14       14.06       36.33     11.75 o 
  -1   6  14       80.74      100.39     13.18 o 
   0   6  14      505.42      443.86     24.84 o 
   1   6  14     2046.54     2033.76     66.05 o 
   2   6  14       94.57       78.71     14.74 o 
   3   6  14       40.79       51.69     10.86 o 
   4   6  14     1018.43     1011.76     48.11 o 
   5   6  14      827.92      939.87     57.38 o 
   6   6  14      287.52      327.09     24.66 o 
   7   6  14      199.65      180.03     26.54 o 
   8   6  14       23.80       18.94     10.60 o 
   9   6  14       13.03        5.91      5.39 o 
  10   6  14       29.03        5.13      4.77 o 
 -14   7  14      116.21       83.55     13.41 o 
 -13   7  14        0.41        2.13     22.31 o 
 -12   7  14      920.94      894.34     37.67 o 
 -11   7  14      400.45      405.67     21.80 o 
 -10   7  14      239.92      202.35     18.75 o 
  -9   7  14      406.85      389.54     22.96 o 
  -8   7  14      117.03      103.91     13.07 o 
  -7   7  14     1050.03      886.33     42.71 o 
  -6   7  14     2066.72     1922.59     63.62 o 
  -5   7  14     1501.09     1638.00     55.64 o 
  -4   7  14       55.37       85.95     15.08 o 
  -3   7  14     1953.22     2090.39     86.44 o 
  -2   7  14      567.26      548.09     45.04 o 
  -1   7  14      368.71      418.97     23.37 o 
   0   7  14      124.98      120.51     17.22 o 
   1   7  14      122.30      189.96     16.69 o 
   2   7  14       18.62        9.27     18.52 o 
   3   7  14      626.48      729.40     42.97 o 
   4   7  14      986.36     1025.81     63.03 o 
   5   7  14      319.40      443.21     41.03 o 
   6   7  14       97.45      101.93     15.23 o 
   7   7  14       22.56       19.57      7.54 o 
   8   7  14      120.76      118.72     18.61 o 
   9   7  14       24.30       26.48      6.08 o 
 -14   8  14        1.03       -8.10      8.10 o 
 -13   8  14     1383.15     1400.13     56.90 o 
 -12   8  14       41.20       68.02     12.31 o 
 -11   8  14       14.63       15.46      6.66 o 
 -10   8  14        3.01        1.55      6.69 o 
  -9   8  14     2573.27     2494.91     55.43 o 
  -8   8  14      885.25      823.12     61.19 o 
  -7   8  14       22.16       24.34     11.67 o 
  -6   8  14       78.67       56.26     14.35 o 
  -5   8  14      370.84      367.60     27.40 o 
  -4   8  14      902.60      934.64     75.27 o 
  -3   8  14      807.67      828.96     83.77 o 
  -2   8  14      413.71      356.36     26.21 o 
  -1   8  14      262.42      233.63     21.88 o 
   0   8  14      793.64      755.22     38.46 o 
   1   8  14     2753.23     3106.79    141.32 o 
   2   8  14       40.14       68.80     21.44 o 
   3   8  14      281.40      223.78     33.01 o 
   4   8  14       51.95       71.36     20.63 o 
   5   8  14     1699.33     1725.56     55.29 o 
   6   8  14      284.06      302.49     22.94 o 
   7   8  14       82.14       63.92     10.22 o 
   8   8  14       92.51       85.11      9.74 o 
 -14   9  14       22.17       13.57      6.92 o 
 -13   9  14       27.69       45.60     12.91 o 
 -12   9  14      216.18      212.47     27.35 o 
 -11   9  14      378.95      308.94     35.48 o 
 -10   9  14       12.87       13.04     22.54 o 
  -9   9  14     1151.85     1164.17     53.49 o 
  -8   9  14       31.75       38.12     11.05 o 
  -7   9  14      685.54      622.68     35.34 o 
  -6   9  14        6.21       -0.87      9.79 o 
  -5   9  14     1570.84     1726.78     57.15 o 
  -4   9  14       70.00       83.17     14.40 o 
  -3   9  14        0.36      160.98    161.64 o 
  -2   9  14        3.82       20.71     11.27 o 
  -1   9  14     3162.77     3395.81     80.28 o 
   0   9  14       31.09       48.72     12.78 o 
   1   9  14     1446.40     1714.78     80.91 o 
   2   9  14       15.40       33.20     16.15 o 
   3   9  14        1.43       10.46     14.19 o 
   4   9  14       56.41       44.45     12.13 o 
   5   9  14      617.76      510.90     28.82 o 
   6   9  14       61.24       67.20     11.87 o 
   7   9  14      181.25      213.00     15.18 o 
   8   9  14       21.42       28.79      7.20 o 
 -13  10  14       71.81       66.53     12.73 o 
 -12  10  14        2.22       11.15     12.42 o 
 -11  10  14     1681.67     1726.87     72.32 o 
 -10  10  14      406.43      414.36     39.73 o 
  -9  10  14        4.81       12.23     17.38 o 
  -8  10  14        1.13       -5.87     11.23 o 
  -7  10  14      123.22      102.22     15.32 o 
  -6  10  14      298.36      332.82     26.18 o 
  -5  10  14      690.13      681.02     37.45 o 
  -4  10  14      484.07      540.95     32.57 o 
  -3  10  14       91.35       97.50     21.95 o 
  -2  10  14      193.22      159.30     17.39 o 
  -1  10  14     1496.41     1375.09     73.48 o 
   0  10  14     1668.85     1512.38     76.35 o 
   1  10  14      708.91      745.02     39.21 o 
   2  10  14        0.04       31.81     18.62 o 
   3  10  14       87.54       70.20     20.44 o 
   4  10  14       98.85       75.51     19.20 o 
   5  10  14      120.33       95.53     20.46 o 
   6  10  14       14.42       16.72     12.83 o 
   7  10  14       17.37       -3.08      7.62 o 
 -13  11  14       83.86       71.96     10.76 o 
 -12  11  14      186.31      255.00     23.93 o 
 -11  11  14       34.17       40.37     14.64 o 
 -10  11  14      182.77      138.19     23.93 o 
  -9  11  14        4.89       10.89     13.26 o 
  -8  11  14      681.17      721.16     51.07 o 
  -7  11  14      111.98      114.58     24.42 o 
  -6  11  14       14.88       32.16     16.37 o 
  -5  11  14      106.81      107.33     14.70 o 
  -4  11  14      403.31      418.29     39.26 o 
  -3  11  14      157.25      136.45     23.78 o 
  -2  11  14      507.31      462.33     42.13 o 
  -1  11  14      295.00      280.64     33.86 o 
   0  11  14      639.53      730.78     37.58 o 
   1  11  14     1424.16     1480.41     52.43 o 
   2  11  14      782.61      566.62     46.80 o 
   3  11  14       28.05       46.29     17.19 o 
   4  11  14      151.55      199.62     27.16 o 
   5  11  14      146.34      167.23     23.35 o 
   6  11  14      953.01      909.77     43.67 o 
   7  11  14        7.53       16.83      7.77 o 
 -12  12  14      135.71      146.06     15.43 o 
 -11  12  14      172.24      171.41     20.09 o 
 -10  12  14      586.57      552.31     37.60 o 
  -9  12  14      304.48      320.45     32.05 o 
  -8  12  14        4.59       28.42     15.91 o 
  -7  12  14       41.23       27.94     10.82 o 
  -6  12  14      125.23      130.81     16.17 o 
  -5  12  14      894.57      861.90     54.70 o 
  -4  12  14      330.79      216.93     27.59 o 
  -3  12  14      107.18       53.50     15.31 o 
  -2  12  14      645.46      689.96     50.17 o 
  -1  12  14     1937.27     1857.03     56.58 o 
   0  12  14      242.38      176.87     18.67 o 
   1  12  14        0.27        6.84      8.22 o 
   2  12  14      219.19      260.94     31.12 o 
   3  12  14      263.87      237.09     28.64 o 
   4  12  14       16.37       12.92     11.16 o 
   5  12  14      610.06      721.80     41.40 o 
   6  12  14       24.40       70.41     12.93 o 
 -11  13  14        0.14        9.29      7.15 o 
 -10  13  14       11.53       18.66      6.63 o 
  -9  13  14       49.63       45.69      9.27 o 
  -8  13  14      290.41      332.73     37.71 o 
  -7  13  14      232.81      239.83     18.66 o 
  -6  13  14       31.14       23.23      8.97 o 
  -5  13  14      302.72      277.65     20.54 o 
  -4  13  14      240.25      242.19     19.25 o 
  -3  13  14       21.90       28.06      9.76 o 
  -2  13  14      326.74      293.71     22.30 o 
  -1  13  14       26.63       28.39      9.59 o 
   0  13  14      498.20      613.92     31.75 o 
   1  13  14       72.45       77.34     18.30 o 
   2  13  14       30.54       46.94     15.18 o 
   3  13  14        1.66      -13.87     13.87 o 
   4  13  14      157.12      143.95     19.83 o 
   5  13  14      322.83      325.27     16.14 o 
   6  13  14      607.56      448.87     22.20 o 
 -10  14  14        0.85       15.66      6.19 o 
  -9  14  14      113.06       88.36      9.55 o 
  -8  14  14        0.84        6.57      6.78 o 
  -7  14  14       13.76       20.45      8.43 o 
  -6  14  14        8.08        5.97      9.12 o 
  -5  14  14       15.22       11.11      8.15 o 
  -4  14  14      223.62      210.73     17.02 o 
  -3  14  14       33.75       57.99     10.57 o 
  -2  14  14        0.14        3.87      7.11 o 
  -1  14  14        5.24       11.44      7.54 o 
   0  14  14       16.32       27.80      8.59 o 
   1  14  14        8.79        3.75      9.10 o 
   2  14  14       12.37        7.90      8.79 o 
   3  14  14      112.80      164.18     19.65 o 
   4  14  14        8.93       -7.89      8.59 o 
   5  14  14        4.13        9.00      6.41 o 
  -8  15  14        2.70        3.72      4.24 o 
  -7  15  14      109.01      152.86     17.59 o 
  -6  15  14       39.13       57.71     12.63 o 
  -5  15  14        0.37        1.43      6.76 o 
  -4  15  14      250.90      258.01     25.51 o 
  -3  15  14        1.34        8.42      9.65 o 
  -2  15  14        6.93       11.88      9.71 o 
  -1  15  14      268.88      189.60     14.86 o 
   0  15  14      229.17      212.29     21.14 o 
   1  15  14       10.59        2.62      7.84 o 
   2  15  14      119.53      116.74     15.25 o 
   3  15  14        1.21       -5.60      5.60 o 
  -7  16  14      376.56      329.05     20.43 o 
  -6  16  14        3.23       10.53      6.18 o 
  -5  16  14      225.94      272.29     21.86 o 
  -4  16  14        6.78       12.03      6.90 o 
  -3  16  14      379.87      339.37     25.63 o 
  -2  16  14       59.39       86.00     13.70 o 
  -1  16  14      476.26      542.51     25.00 o 
   0  16  14        8.74       12.71      6.40 o 
   2  16  14        7.57        3.39      5.26 o 
  -3  17  14       39.66       51.98      9.16 o 
 -15   1  15        2.56       10.11     19.02 o 
 -14   1  15      953.93     1002.21     50.90 o 
 -13   1  15      373.10      378.82     17.68 o 
 -12   1  15      138.51      121.27     11.77 o 
 -11   1  15       35.23       56.37     10.19 o 
 -10   1  15      540.63      509.22     23.54 o 
  -9   1  15        1.62        3.78      7.18 o 
  -8   1  15       42.26       88.84     15.35 o 
  -7   1  15      984.32     1044.31     40.84 o 
  -6   1  15      107.93      113.72     16.20 o 
  -5   1  15     1770.25     1562.02     48.92 o 
  -4   1  15      610.34      589.77     23.84 o 
  -3   1  15      649.30      579.99     22.93 o 
  -2   1  15      580.05      517.11     22.86 o 
  -1   1  15      184.68      189.13     17.81 o 
   0   1  15      263.12      264.56     21.64 o 
   1   1  15      385.70      359.73     28.33 o 
   2   1  15     1476.31     1504.11     58.25 o 
   3   1  15        8.20       21.47     10.33 o 
   4   1  15      693.95      818.26     44.65 o 
   5   1  15       64.73       74.82     14.70 o 
   6   1  15       10.82       11.48      9.56 o 
   7   1  15        0.48       15.17      8.20 o 
   8   1  15      439.75      451.34     25.02 o 
   9   1  15        5.65       -5.47      5.47 o 
 -15   2  15      330.82      363.92     19.58 o 
 -14   2  15      260.19      233.62     14.68 o 
 -13   2  15      111.78      122.90     11.24 o 
 -12   2  15      801.07      753.22     26.39 o 
 -11   2  15      612.15      487.89     22.49 o 
 -10   2  15      119.53       87.50     11.16 o 
  -9   2  15     1687.93     1634.78     41.26 o 
  -8   2  15     2653.21     2517.42     50.47 o 
  -7   2  15      438.51      528.58     34.05 o 
  -6   2  15        3.16        4.25      6.29 o 
  -5   2  15     1337.05     1558.81     40.70 o 
  -4   2  15     2870.27     2687.48     52.08 o 
  -3   2  15      138.95       99.09     11.37 o 
  -2   2  15     2279.01     2325.96     49.43 o 
  -1   2  15      304.69      308.51     22.34 o 
   0   2  15     1572.41     1355.15     47.20 o 
   1   2  15      100.21       86.84     23.68 o 
   2   2  15     1496.87     1456.44     57.90 o 
   3   2  15      383.44      356.82     29.76 o 
   4   2  15     1225.42     1224.03     54.75 o 
   5   2  15      139.96      118.24     18.88 o 
   6   2  15       65.21       86.72     21.20 o 
   7   2  15       53.43       30.06     18.26 o 
   8   2  15        1.52        5.24      8.08 o 
   9   2  15       62.66       34.88      6.50 o 
 -15   3  15       16.41       39.87     10.07 o 
 -14   3  15       72.62       97.47     10.15 o 
 -13   3  15      145.77      159.09     11.55 o 
 -12   3  15       30.28       22.98      6.84 o 
 -11   3  15       15.59       11.49      5.59 o 
 -10   3  15     1257.39     1115.97     47.81 o 
  -9   3  15     1900.82     1817.88     42.62 o 
  -8   3  15      744.92      632.18     30.48 o 
  -7   3  15       18.03       36.66     13.23 o 
  -6   3  15     2320.11     2066.95    171.84 o 
  -5   3  15        2.14       11.36      7.65 o 
  -4   3  15      707.17      766.66     29.28 o 
  -3   3  15     3014.70     2969.02     69.14 o 
  -2   3  15     1195.64     1149.91     35.49 o 
  -1   3  15      312.36      388.74     28.37 o 
   0   3  15      225.47      253.62     22.12 o 
   1   3  15     2622.25     2481.52     73.51 o 
   2   3  15       41.79       57.67     14.29 o 
   3   3  15      371.19      351.90     29.81 o 
   4   3  15      558.01      576.39     37.99 o 
   5   3  15     1715.61     1922.87     67.25 o 
   6   3  15       49.53       56.04     16.76 o 
   7   3  15       48.99       34.74     10.08 o 
   8   3  15        2.08       -2.29      6.62 o 
   9   3  15       49.99       37.16     10.68 o 
 -14   4  15       83.15       94.03     10.24 o 
 -13   4  15       84.66       76.54      8.24 o 
 -12   4  15       31.78       72.32     10.14 o 
 -11   4  15     1682.32     1560.97     37.64 o 
 -10   4  15      139.63      117.75     15.30 o 
  -9   4  15     1753.56     1588.68     46.95 o 
  -8   4  15       43.05       26.20     20.98 o 
  -7   4  15      395.16      400.01     36.17 o 
  -6   4  15      218.54      209.48     25.01 o 
  -5   4  15     3680.23     3649.75     79.72 o 
  -4   4  15      746.26      760.46     34.01 o 
  -3   4  15     1528.00     1402.93     45.85 o 
  -2   4  15       93.25       78.60     12.41 o 
  -1   4  15      261.70      235.19     30.23 o 
   0   4  15      178.14      155.20     19.23 o 
   1   4  15      841.05      794.99     55.10 o 
   2   4  15        3.38        6.49      9.20 o 
   3   4  15      885.08      811.67     33.96 o 
   4   4  15        6.61       20.46     10.59 o 
   5   4  15       57.10       60.84     20.23 o 
   6   4  15       14.29       24.50     14.75 o 
   7   4  15        6.85       -0.54      6.87 o 
   8   4  15        0.27        0.58      8.90 o 
   9   4  15      189.04      180.51     18.15 o 
 -14   5  15      195.66      205.95     20.02 o 
 -13   5  15      316.76      304.53     29.43 o 
 -12   5  15      958.34      868.80     35.08 o 
 -11   5  15      936.32      896.10     28.11 o 
 -10   5  15       84.33      111.08     13.47 o 
  -9   5  15     2255.07     1953.11     61.27 o 
  -8   5  15       44.96       41.42     12.57 o 
  -7   5  15     1845.85     1762.08     71.22 o 
  -6   5  15     1573.72     1627.27     54.83 o 
  -5   5  15       87.78      129.77     25.72 o 
  -4   5  15        9.02       20.26     11.09 o 
  -3   5  15     1343.45     1319.83     66.90 o 
  -2   5  15       41.55       52.56     12.10 o 
  -1   5  15      370.81      434.58     43.06 o 
   0   5  15      737.65      714.79     55.38 o 
   1   5  15      167.43      206.47     22.41 o 
   2   5  15     1186.97     1081.03     49.17 o 
   3   5  15      466.46      449.84     25.53 o 
   4   5  15        6.25        2.66      7.37 o 
   5   5  15      593.00      736.11     53.90 o 
   6   5  15        6.44        8.19      8.61 o 
   7   5  15      276.81      267.63     29.55 o 
   8   5  15      179.55      152.96     20.20 o 
   9   5  15       16.12        9.79      4.27 o 
 -14   6  15      404.63      361.07     24.62 o 
 -13   6  15      500.08      476.61     34.57 o 
 -12   6  15       25.04       22.52      8.93 o 
 -11   6  15      150.58       99.35     14.33 o 
 -10   6  15       19.18       21.34     11.11 o 
  -9   6  15     2595.94     2386.98    158.70 o 
  -8   6  15       89.42       89.56     16.00 o 
  -7   6  15       21.88       24.36     10.54 o 
  -6   6  15       44.34       59.20     15.92 o 
  -5   6  15     3343.60     3569.91    311.77 o 
  -4   6  15     1328.93     1310.35     99.94 o 
  -3   6  15       30.96       18.10     14.57 o 
  -2   6  15       51.47       24.49     11.00 o 
  -1   6  15     5033.46     5331.83    102.29 o 
   0   6  15      508.59      608.37     35.90 o 
   1   6  15      572.58      616.74     36.49 o 
   2   6  15        4.80       17.97     10.05 o 
   3   6  15      240.37      275.50     20.33 o 
   4   6  15       70.62       52.33     12.40 o 
   5   6  15       44.38       55.78     25.86 o 
   6   6  15      231.64      212.24     29.47 o 
   7   6  15       10.99       16.80     10.68 o 
   8   6  15       89.94      109.01     16.55 o 
   9   6  15       58.76       38.82      8.33 o 
 -14   7  15        0.13       -6.24      7.43 o 
 -13   7  15      316.22      312.35     27.36 o 
 -12   7  15       24.78       35.95     15.68 o 
 -11   7  15     1438.23     1270.57    101.16 o 
 -10   7  15        0.16        0.11      9.86 o 
  -9   7  15      978.50      905.26     41.02 o 
  -8   7  15        4.48       27.99     12.41 o 
  -7   7  15      193.34      162.71     19.62 o 
  -6   7  15      516.07      468.46     30.23 o 
  -5   7  15        5.02       30.41     11.30 o 
  -4   7  15       35.97       62.61     18.55 o 
  -3   7  15     3028.48     3036.29    103.36 o 
  -2   7  15       10.15        4.29     11.28 o 
  -1   7  15        6.45       14.55     11.58 o 
   0   7  15      276.95      254.39     32.91 o 
   1   7  15      725.76      758.29     39.83 o 
   2   7  15      400.94      380.20     25.54 o 
   3   7  15      587.38      699.04     54.04 o 
   4   7  15      299.03      369.79     36.80 o 
   5   7  15      870.23      952.02     39.20 o 
   6   7  15       44.43       43.05      9.61 o 
   7   7  15        4.89        8.25      7.76 o 
   8   7  15       40.60       43.87      6.68 o 
 -14   8  15       34.54       28.62      7.60 o 
 -13   8  15       28.47       25.97     11.73 o 
 -12   8  15      923.23      877.48     49.28 o 
 -11   8  15      118.11      131.39     15.14 o 
 -10   8  15      106.13       87.11     14.14 o 
  -9   8  15      595.46      515.54     40.30 o 
  -8   8  15       18.10        9.21     11.27 o 
  -7   8  15      442.47      418.76     28.82 o 
  -6   8  15     1618.27     1540.65    123.53 o 
  -5   8  15      631.23      595.13     43.28 o 
  -4   8  15      182.25      168.11     27.11 o 
  -3   8  15       13.48       10.92      8.79 o 
  -2   8  15        4.74       13.03      6.54 o 
  -1   8  15       14.91       34.78     10.02 o 
   0   8  15        0.63       10.81      8.60 o 
   1   8  15       19.20       30.93     14.36 o 
   2   8  15      199.77      209.87     32.10 o 
   3   8  15        8.35       17.82     15.77 o 
   4   8  15      497.15      450.13     39.66 o 
   5   8  15       46.83       67.78     12.19 o 
   6   8  15       20.58       32.46      8.59 o 
   7   8  15        0.03       -6.31      7.91 o 
   8   8  15       88.64       55.49      8.75 o 
 -13   9  15      403.02      407.69     26.83 o 
 -12   9  15       28.61        7.05     11.88 o 
 -11   9  15       54.66       83.76     20.00 o 
 -10   9  15      886.87      898.76     43.26 o 
  -9   9  15        1.86       11.34      9.66 o 
  -8   9  15       13.29       13.84     11.89 o 
  -7   9  15        1.27       -6.35      9.76 o 
  -6   9  15     1021.22     1049.95     43.25 o 
  -5   9  15      114.31      111.90     12.17 o 
  -4   9  15      469.12      500.33     30.71 o 
  -3   9  15       55.77       79.37     13.69 o 
  -2   9  15     1368.70     1651.25     54.58 o 
  -1   9  15        5.78        8.58      7.50 o 
   0   9  15     3371.00     3836.37    182.10 o 
   1   9  15      421.58      460.51     43.78 o 
   2   9  15     1026.66     1213.89     66.83 o 
   3   9  15       22.95       31.56     14.60 o 
   4   9  15      636.61      746.74     33.52 o 
   5   9  15        6.44       10.23      6.87 o 
   6   9  15      229.11      248.97     15.67 o 
   7   9  15        0.84       10.79      5.54 o 
 -13  10  15      179.24      184.32     16.26 o 
 -12  10  15     1251.18     1223.98     48.27 o 
 -11  10  15      178.23      174.20     23.08 o 
 -10  10  15       59.94       73.07     19.13 o 
  -9  10  15       36.30       50.62     18.41 o 
  -8  10  15      894.10      868.97     43.43 o 
  -7  10  15      915.29      922.69     39.77 o 
  -6  10  15     1018.59      934.21     39.90 o 
  -5  10  15      368.87      384.39     25.17 o 
  -4  10  15     1351.96     1518.20     72.24 o 
  -3  10  15      200.71      251.72     25.60 o 
  -2  10  15      230.61      249.18     21.39 o 
  -1  10  15       98.75      103.66     25.69 o 
   0  10  15       91.99       53.92     17.85 o 
   1  10  15      124.33      147.20     26.60 o 
   2  10  15      828.41      862.97     56.27 o 
   3  10  15       98.62       92.11     20.51 o 
   4  10  15       17.30      -12.38     12.38 o 
   5  10  15        2.10       23.91     11.99 o 
   6  10  15      534.15      585.08     30.97 o 
 -12  11  15       69.61       76.07     12.27 o 
 -11  11  15       60.10       61.85      8.04 o 
 -10  11  15      374.22      284.44     27.86 o 
  -9  11  15      202.79      176.68     24.56 o 
  -8  11  15       18.36       40.41     15.06 o 
  -7  11  15      393.23      435.37     39.30 o 
  -6  11  15      115.38      147.48     17.73 o 
  -5  11  15       64.42       66.63     17.04 o 
  -4  11  15      530.75      611.07     45.13 o 
  -3  11  15      325.21      345.96     24.17 o 
  -2  11  15      388.59      506.14     41.91 o 
  -1  11  15       26.67       46.92     16.40 o 
   0  11  15        4.43       34.39     11.16 o 
   1  11  15      198.58      216.17     29.45 o 
   2  11  15       62.45      103.94     20.69 o 
   3  11  15      313.20      363.12     34.18 o 
   4  11  15       20.03       24.95     11.74 o 
   5  11  15      253.03      273.16     24.08 o 
   6  11  15        0.12        3.10      6.34 o 
 -11  12  15        6.52       11.69      7.97 o 
 -10  12  15       39.16       54.43     11.61 o 
  -9  12  15      143.18      168.64     14.12 o 
  -8  12  15        2.68       14.67      7.70 o 
  -7  12  15      182.20      239.46     18.25 o 
  -6  12  15        0.87       -2.60      7.34 o 
  -5  12  15     1523.74     1676.54     70.92 o 
  -4  12  15       56.77       31.44      7.98 o 
  -3  12  15       10.57       23.09     11.68 o 
  -2  12  15      383.74      426.70     26.12 o 
  -1  12  15      118.44      157.72     16.97 o 
   0  12  15       46.58       64.34     11.83 o 
   1  12  15        4.36       -0.31     13.02 o 
   2  12  15      216.66      248.71     27.18 o 
   3  12  15        8.81       13.88     10.99 o 
   4  12  15        1.93        0.88      8.84 o 
   5  12  15       48.43       30.46     10.00 o 
 -10  13  15      171.78      153.85     14.38 o 
  -9  13  15       54.98       96.37      9.89 o 
  -8  13  15      674.09      750.72     55.43 o 
  -7  13  15      298.47      292.30     32.37 o 
  -6  13  15      157.83      151.03     20.33 o 
  -5  13  15      316.32      275.61     23.82 o 
  -4  13  15      180.47      213.05     17.34 o 
  -3  13  15      128.00      146.80     14.78 o 
  -2  13  15       21.00       31.36      8.62 o 
  -1  13  15      331.40      277.09     19.78 o 
   0  13  15       55.81       87.05     17.04 o 
   1  13  15      115.52      140.07     20.03 o 
   2  13  15        3.67        0.31     10.24 o 
   3  13  15      134.70      130.80     17.60 o 
   4  13  15        6.18        4.03      7.39 o 
  -9  14  15      132.82      120.41      8.29 o 
  -8  14  15        3.38       -4.96     12.22 o 
  -7  14  15      299.57      390.24     27.57 o 
  -6  14  15       95.10      137.10     17.95 o 
  -5  14  15       89.56      118.55     17.32 o 
  -4  14  15       33.06       45.94      8.89 o 
  -3  14  15       61.40      103.48     11.36 o 
  -2  14  15       15.15       39.68      8.27 o 
  -1  14  15      321.71      437.43     22.15 o 
   0  14  15      150.79      162.57     19.95 o 
   1  14  15       78.10       37.02     11.22 o 
   2  14  15       21.10       19.06      8.83 o 
   3  14  15      140.84      187.60     17.29 o 
  -7  15  15      323.45      330.24     21.46 o 
  -6  15  15       94.86       68.97     11.32 o 
  -5  15  15       13.77       14.85      7.28 o 
  -4  15  15      179.19      194.42     19.80 o 
  -3  15  15      156.91      199.36     25.17 o 
  -2  15  15       66.98       57.32      8.45 o 
  -1  15  15      146.67       97.10     13.25 o 
   0  15  15       61.40       79.33     12.15 o 
   1  15  15      346.27      361.33     22.10 o 
   2  15  15       54.91       65.19      9.47 o 
  -5  16  15        0.18        8.17      4.86 o 
  -4  16  15        0.49        4.68      5.13 o 
  -3  16  15       28.20       38.87      8.38 o 
 -14   0  16      662.94      628.88     53.06 o 
 -13   0  16        1.53        4.27      7.98 o 
 -12   0  16      574.41      499.07     29.45 o 
 -11   0  16     4185.46     4004.74     84.19 o 
 -10   0  16      355.51      378.17     29.94 o 
  -9   0  16        4.76       32.68     13.58 o 
  -8   0  16       35.13       80.91     22.41 o 
  -7   0  16     2494.96     2303.72     92.19 o 
  -6   0  16     1430.04     1443.05     71.94 o 
  -5   0  16     7954.76     7977.46    161.36 o 
  -4   0  16      631.68      584.72     32.16 o 
  -3   0  16     3411.41     3287.01    171.45 o 
  -2   0  16       79.50       75.45     19.40 o 
  -1   0  16     1077.05     1067.82     65.48 o 
   0   0  16      215.85      201.75     29.66 o 
   1   0  16       51.74       49.75     15.87 o 
   2   0  16      443.52      436.06     45.51 o 
   3   0  16      914.25      865.28     62.52 o 
   4   0  16      223.22      195.49     31.14 o 
   5   0  16       58.43       38.98     17.29 o 
   6   0  16      185.03      208.82     27.67 o 
   7   0  16      972.22     1033.06     51.49 o 
   8   0  16       16.28       27.08     10.11 o 
 -14   1  16      852.57      828.79     21.77 o 
 -13   1  16     2205.25     2132.75     37.64 o 
 -12   1  16       87.78       78.02      9.80 o 
 -11   1  16       98.16       77.69     10.33 o 
 -10   1  16      535.95      530.18     23.04 o 
  -9   1  16     1428.37     1230.66     34.60 o 
  -8   1  16       47.34       63.12     21.36 o 
  -7   1  16      421.87      574.96     33.07 o 
  -6   1  16      122.81       92.48     14.82 o 
  -5   1  16     3857.12     3590.71     63.05 o 
  -4   1  16        1.66       92.75     19.55 o 
  -3   1  16      280.80      351.13     17.96 o 
  -2   1  16       46.85       65.52     10.12 o 
  -1   1  16     1553.54     1387.41     52.65 o 
   0   1  16      922.07      853.34     41.74 o 
   1   1  16     1274.41     1314.23     52.67 o 
   2   1  16       88.93      116.48     17.53 o 
   3   1  16      680.19      839.95     43.21 o 
   4   1  16      475.46      540.93     34.90 o 
   5   1  16       69.10       57.69     13.11 o 
   6   1  16        0.06       18.14      9.54 o 
   7   1  16      157.91      163.15     15.29 o 
   8   1  16        7.04       -3.90      6.04 o 
   9   1  16       33.45       18.27      6.04 o 
 -14   2  16      177.94      152.35     17.34 o 
 -13   2  16       40.02       42.77      6.78 o 
 -12   2  16      409.10      422.38     18.73 o 
 -11   2  16     1202.10     1146.12     31.76 o 
 -10   2  16      267.69      214.22     20.16 o 
  -9   2  16       45.64       63.12     15.26 o 
  -8   2  16     1594.96     1654.91     97.36 o 
  -7   2  16      316.29      251.37     18.43 o 
  -6   2  16      100.73      102.17     12.09 o 
  -5   2  16      592.97      612.81     32.89 o 
  -4   2  16     2229.73     2426.67     60.82 o 
  -3   2  16      141.71       99.48      9.71 o 
  -2   2  16      196.67      167.00     15.28 o 
  -1   2  16     1082.18     1013.84     45.26 o 
   0   2  16      153.63      155.19     19.32 o 
   1   2  16        6.83       30.40     42.95 o 
   2   2  16      203.27      185.72     20.86 o 
   3   2  16      685.69      643.29     38.08 o 
   4   2  16      362.09      405.69     30.35 o 
   5   2  16       14.12       23.53     11.20 o 
   6   2  16       42.66       52.03     10.89 o 
   7   2  16       20.12       35.14      8.27 o 
   8   2  16       16.12        2.80      7.24 o 
   9   2  16        1.16       -5.91      5.91 o 
 -14   3  16      621.28      613.90     31.08 o 
 -13   3  16        3.97       11.99      6.71 o 
 -12   3  16      947.25      909.39     26.00 o 
 -11   3  16      272.81      273.58     16.19 o 
 -10   3  16     1605.60     1658.06     43.22 o 
  -9   3  16       77.15       73.90     14.62 o 
  -8   3  16      266.77      231.93     30.72 o 
  -7   3  16      366.16      376.84     27.22 o 
  -6   3  16     4388.05     4222.44     86.75 o 
  -5   3  16       57.02       42.94      9.02 o 
  -4   3  16      101.21       77.03     11.34 o 
  -3   3  16      334.02      297.73     19.57 o 
  -2   3  16     2510.86     2462.75     69.64 o 
  -1   3  16      166.91      112.08     15.55 o 
   0   3  16       42.91       44.00     11.26 o 
   1   3  16       33.43       43.97     11.82 o 
   2   3  16      889.44      890.30     43.67 o 
   3   3  16      102.08      102.32     17.13 o 
   4   3  16       10.37        9.16      8.23 o 
   5   3  16       66.28       71.45     14.18 o 
   6   3  16      234.81      312.35     26.77 o 
   7   3  16       95.26      104.80     14.05 o 
   8   3  16       24.37       20.40      8.44 o 
   9   3  16        2.13        1.50      5.55 o 
 -14   4  16     1023.45      945.55     37.40 o 
 -13   4  16       85.31       83.79     10.02 o 
 -12   4  16      910.49     1012.79     56.59 o 
 -11   4  16      138.34      158.79     17.66 o 
 -10   4  16     1195.69     1116.68     43.87 o 
  -9   4  16       66.59       91.57     16.32 o 
  -8   4  16     1220.18     1371.98     60.13 o 
  -7   4  16      199.15      190.77     23.06 o 
  -6   4  16      685.90      585.07     34.28 o 
  -5   4  16      603.47      701.95    119.10 o 
  -4   4  16     2022.57     2073.16     97.06 o 
  -3   4  16      381.27      365.93     25.28 o 
  -2   4  16      487.34      478.67     24.47 o 
  -1   4  16      183.81      176.42     15.38 o 
   0   4  16     1313.09     1259.33     50.61 o 
   1   4  16      419.91      446.34     31.38 o 
   2   4  16      459.39      454.84     31.92 o 
   3   4  16      187.01      188.89     16.23 o 
   4   4  16      951.25     1153.69     48.80 o 
   5   4  16       30.80       62.86     14.59 o 
   6   4  16       17.29       26.07      8.06 o 
   7   4  16        2.77        5.60      9.05 o 
   8   4  16       13.67       13.92      7.67 o 
 -14   5  16      224.95      186.73     17.48 o 
 -13   5  16       19.10       17.04     10.81 o 
 -12   5  16      139.04      120.54     13.78 o 
 -11   5  16      142.26      157.06     17.06 o 
 -10   5  16     1523.68     1405.77     89.30 o 
  -9   5  16        0.73       23.32     10.33 o 
  -8   5  16       67.44       21.83     17.04 o 
  -7   5  16      679.00      709.50     55.90 o 
  -6   5  16     3557.73     3532.97     99.19 o 
  -5   5  16      398.84      366.90     25.98 o 
  -4   5  16      176.32      218.19     23.80 o 
  -3   5  16        4.62        9.01     12.13 o 
  -2   5  16      117.21       85.27     11.14 o 
  -1   5  16       32.80       13.87      6.88 o 
   0   5  16     2179.95     2215.67     66.67 o 
   1   5  16        7.30       -1.42      9.33 o 
   2   5  16      788.14      856.69     41.94 o 
   3   5  16        8.71        7.77      6.56 o 
   4   5  16      351.30      361.59     23.91 o 
   5   5  16        1.99       15.64     12.10 o 
   6   5  16       72.87       87.33     19.59 o 
   7   5  16      110.46       76.17     15.42 o 
   8   5  16      216.36      174.69     16.67 o 
 -14   6  16       39.47       38.82      9.07 o 
 -13   6  16       11.97        4.59      9.05 o 
 -12   6  16      135.38      135.62     17.10 o 
 -11   6  16      338.93      375.93     37.62 o 
 -10   6  16       20.46       32.92     11.01 o 
  -9   6  16      447.00      529.74     30.71 o 
  -8   6  16      395.98      356.30     26.36 o 
  -7   6  16      207.56      199.07     27.38 o 
  -6   6  16      273.35      321.51     25.76 o 
  -5   6  16      121.96      165.74     18.24 o 
  -4   6  16      813.05      724.74     50.73 o 
  -3   6  16      568.80      563.54     44.49 o 
  -2   6  16      148.61      133.95     28.76 o 
  -1   6  16      720.24      746.44     42.84 o 
   0   6  16     1119.62     1214.00     48.81 o 
   1   6  16       78.12      101.64     15.88 o 
   2   6  16      279.47      356.87     25.29 o 
   3   6  16      184.88      167.54     15.28 o 
   4   6  16      154.49      150.94     16.05 o 
   5   6  16        3.96       13.58     11.86 o 
   6   6  16      124.16      134.41     20.54 o 
   7   6  16        0.31        9.83      8.85 o 
   8   6  16       24.97       18.00      4.07 o 
 -14   7  16       89.36       79.43     10.38 o 
 -13   7  16      796.54      869.54     40.00 o 
 -12   7  16      432.57      373.92     30.78 o 
 -11   7  16        5.63        0.28      7.39 o 
 -10   7  16      147.54      154.33     16.97 o 
  -9   7  16      860.45      972.45     47.34 o 
  -8   7  16      285.08      307.87     39.08 o 
  -7   7  16      726.11      820.08     38.58 o 
  -6   7  16       12.10       28.95     11.63 o 
  -5   7  16      873.90      969.74     43.97 o 
  -4   7  16      978.34      894.28     56.88 o 
  -3   7  16     1538.13     1475.33     52.92 o 
  -2   7  16      342.29      330.02     25.52 o 
  -1   7  16        2.54        1.99     10.21 o 
   0   7  16      232.43      269.47     23.05 o 
   1   7  16      702.10      689.98     36.41 o 
   2   7  16        2.73        9.03     10.86 o 
   3   7  16        9.72        4.05      7.36 o 
   4   7  16       78.71       87.59     17.20 o 
   5   7  16      153.58      158.72     15.14 o 
   6   7  16        1.28        3.20      7.93 o 
   7   7  16       18.86        2.69      6.46 o 
 -13   8  16       19.43       26.16      8.90 o 
 -12   8  16        2.97      -11.34     11.77 o 
 -11   8  16     1085.75     1114.20     47.03 o 
 -10   8  16     1100.31     1104.15     75.94 o 
  -9   8  16      112.89      126.03     26.85 o 
  -8   8  16        8.18       40.26     13.14 o 
  -7   8  16     2892.32     2973.38     69.75 o 
  -6   8  16      266.66      309.56     23.60 o 
  -5   8  16       36.45        4.99     20.71 o 
  -4   8  16      127.29       99.52     21.45 o 
  -3   8  16      359.15      420.35     28.55 o 
  -2   8  16      480.29      493.36     44.01 o 
  -1   8  16        7.78       24.75     11.22 o 
   0   8  16       15.08       25.43     13.59 o 
   1   8  16       23.91       21.66     11.64 o 
   2   8  16      112.79      124.58     15.17 o 
   3   8  16      232.46      214.93     27.38 o 
   4   8  16      156.58      191.93     17.09 o 
   5   8  16       37.60       80.49     10.26 o 
   6   8  16        1.21        8.91      6.50 o 
 -13   9  16      222.84      161.19     14.91 o 
 -12   9  16       51.03       19.10      8.59 o 
 -11   9  16      135.19      125.85     18.94 o 
 -10   9  16      163.78      211.00     17.45 o 
  -9   9  16     1057.01     1095.30     39.95 o 
  -8   9  16      303.12      274.07     21.80 o 
  -7   9  16       17.48       28.81     10.67 o 
  -6   9  16       82.13      134.28     16.44 o 
  -5   9  16      148.61      178.65     17.67 o 
  -4   9  16      785.10      689.29     50.26 o 
  -3   9  16      969.87      982.13     40.58 o 
  -2   9  16       25.78        9.15     12.05 o 
  -1   9  16     2110.57     2646.30     91.32 o 
   0   9  16      793.38      895.49     52.12 o 
   1   9  16       64.68       55.44     16.86 o 
   2   9  16        0.01       20.46     12.36 o 
   3   9  16        3.19       19.11     15.89 o 
   4   9  16       95.54       95.32     11.60 o 
   5   9  16      297.23      293.14     24.34 o 
   6   9  16        0.48        2.77      5.40 o 
 -12  10  16       58.99       76.15     12.74 o 
 -11  10  16        2.42      -10.22     10.22 o 
 -10  10  16       52.62       50.43     14.95 o 
  -9  10  16      341.39      363.59     32.21 o 
  -8  10  16      260.89      283.66     19.52 o 
  -7  10  16      222.26      264.99     20.41 o 
  -6  10  16      215.49      204.60     22.00 o 
  -5  10  16      342.86      348.13     32.77 o 
  -4  10  16     1051.93     1110.28     65.43 o 
  -3  10  16       82.62      100.60     13.84 o 
  -2  10  16       31.85       44.48     10.26 o 
  -1  10  16      107.44       97.95     13.20 o 
   0  10  16       41.64       39.82     17.35 o 
   1  10  16      271.13      285.90     31.26 o 
   2  10  16       97.11      146.87     22.89 o 
   3  10  16      135.72      144.23     20.92 o 
   4  10  16       47.29       37.53     12.40 o 
   5  10  16      120.06       99.47     13.99 o 
 -12  11  16      559.50      596.57     24.53 o 
 -11  11  16       29.63       23.52      7.98 o 
 -10  11  16       77.21       37.43     10.16 o 
  -9  11  16       51.18       69.54      9.79 o 
  -8  11  16      159.83      197.93     15.68 o 
  -7  11  16      225.37      228.32     24.91 o 
  -6  11  16        2.07       -8.57      8.57 o 
  -5  11  16       76.74       96.61     17.96 o 
  -4  11  16       16.53       57.47     11.26 o 
  -3  11  16       56.41       56.76     10.39 o 
  -2  11  16      779.82      837.49     49.66 o 
  -1  11  16        6.00       19.06      7.77 o 
   0  11  16      101.35      184.13     25.75 o 
   1  11  16        1.74       10.73     10.67 o 
   2  11  16      332.92      367.58     31.59 o 
   3  11  16        0.52       -1.82      9.68 o 
   4  11  16        3.29        6.78      8.22 o 
   5  11  16       15.34       16.76      6.96 o 
 -11  12  16      151.34      143.76     12.96 o 
 -10  12  16       91.45      109.91     13.35 o 
  -9  12  16      147.46      153.51     11.20 o 
  -8  12  16     1088.79     1119.47     52.14 o 
  -7  12  16      110.79      101.87     13.34 o 
  -6  12  16      388.16      434.68     29.51 o 
  -5  12  16       73.09       58.58      9.42 o 
  -4  12  16      219.92      242.65     25.41 o 
  -3  12  16      658.76      699.54     72.58 o 
  -2  12  16       51.86       22.30      7.51 o 
  -1  12  16       49.29       56.49     10.34 o 
   0  12  16      310.28      308.73     28.74 o 
   1  12  16       17.19       18.66     10.70 o 
   2  12  16        2.56       -6.53     10.12 o 
   3  12  16       10.48       11.56      8.33 o 
   4  12  16        0.51       -4.66      6.26 o 
  -9  13  16       96.26       64.31      9.44 o 
  -8  13  16      184.46      138.44     28.50 o 
  -7  13  16        1.58        2.00      4.69 o 
  -6  13  16       50.52       50.02     16.08 o 
  -5  13  16       78.94       80.45      9.89 o 
  -4  13  16       82.98       48.99      8.32 o 
  -3  13  16        0.15        6.02      5.76 o 
  -2  13  16      437.60      462.81     22.82 o 
  -1  13  16        5.90       11.79      9.26 o 
   0  13  16      356.83      446.58     30.82 o 
   1  13  16       12.40       30.13      9.64 o 
   2  13  16        6.93       11.16      8.01 o 
   3  13  16       30.91       35.16      8.65 o 
  -7  14  16      132.75       95.83     11.42 o 
  -6  14  16        6.50        4.80      5.93 o 
  -5  14  16        0.08       -6.64      6.64 o 
  -4  14  16       46.83       44.38      6.99 o 
  -3  14  16        0.06        3.27      4.81 o 
  -2  14  16      214.07      200.31     19.04 o 
  -1  14  16      441.48      415.27     26.23 o 
   0  14  16        7.22       -0.33      6.92 o 
   1  14  16       16.02        8.49      6.96 o 
   2  14  16      262.01      266.20     17.79 o 
  -4  15  16       24.89       46.98      8.55 o 
 -14   1  17       15.41       19.10      7.72 o 
 -13   1  17        0.05       14.94      6.85 o 
 -12   1  17      367.56      388.20     23.27 o 
 -11   1  17      426.68      454.72     27.01 o 
 -10   1  17      600.73      676.81     49.71 o 
  -9   1  17        0.12       15.52     10.81 o 
  -8   1  17      272.46      268.70     23.04 o 
  -7   1  17      277.65      307.91     19.70 o 
  -6   1  17       16.77       21.87      6.72 o 
  -5   1  17      490.53      462.22     20.49 o 
  -4   1  17     3059.38     2886.07     67.40 o 
  -3   1  17      167.82      170.71     14.39 o 
  -2   1  17      127.62      106.64     15.62 o 
  -1   1  17      257.50      227.90     21.73 o 
   0   1  17      102.48      106.42     16.04 o 
   1   1  17       23.11       23.55      8.72 o 
   2   1  17       70.17       58.07     12.83 o 
   3   1  17      527.45      569.65     34.18 o 
   4   1  17      252.92      311.25     25.19 o 
   5   1  17       19.34       27.46     10.32 o 
   6   1  17      208.15      218.19     17.07 o 
   7   1  17       24.02       30.76      6.86 o 
   8   1  17       14.58        9.41      4.95 o 
 -14   2  17      412.52      345.69     21.47 o 
 -13   2  17      379.76      392.77     21.12 o 
 -12   2  17      447.43      412.77     37.96 o 
 -11   2  17        0.03       11.52      8.58 o 
 -10   2  17     1130.43     1067.67     41.76 o 
  -9   2  17      325.57      335.18     51.94 o 
  -8   2  17       63.98       41.08     12.14 o 
  -7   2  17       71.32       52.21      8.84 o 
  -6   2  17      984.62     1016.35     33.94 o 
  -5   2  17     1185.40     1049.08     33.86 o 
  -4   2  17        0.07       30.22      7.78 o 
  -3   2  17       37.75       57.93      9.85 o 
  -2   2  17      146.73      174.88     14.84 o 
  -1   2  17       67.47       60.62     12.68 o 
   0   2  17      428.49      385.92     27.68 o 
   1   2  17       56.46       49.44     12.18 o 
   2   2  17      891.55      852.36     41.19 o 
   3   2  17        8.11       12.55      9.18 o 
   4   2  17      344.52      403.94     43.01 o 
   5   2  17       63.78       56.10     17.36 o 
   6   2  17      290.51      327.79     20.35 o 
   7   2  17        2.92       -4.67      4.67 o 
   8   2  17      152.76      157.28     14.16 o 
 -14   3  17      133.34      129.17     13.84 o 
 -13   3  17       68.47       55.19      8.85 o 
 -12   3  17      162.57      131.51     17.05 o 
 -11   3  17      555.36      529.93     28.16 o 
 -10   3  17        1.82       10.47     15.26 o 
  -9   3  17       86.76       59.63     13.50 o 
  -8   3  17      236.52      264.10     23.27 o 
  -7   3  17       16.72       24.13     18.12 o 
  -6   3  17       34.56       38.53     10.90 o 
  -5   3  17       13.92       20.94     12.87 o 
  -4   3  17     1129.38     1132.93     48.43 o 
  -3   3  17      512.67      493.38     24.31 o 
  -2   3  17        6.02        9.37      6.92 o 
  -1   3  17      316.96      291.96     24.15 o 
   0   3  17     1178.56     1302.68     50.29 o 
   1   3  17        6.24       10.28      8.07 o 
   2   3  17        5.06        6.36      7.83 o 
   3   3  17       15.21       37.41     12.17 o 
   4   3  17      315.88      398.23     27.92 o 
   5   3  17        3.29       16.41     17.45 o 
   6   3  17       40.60       48.56      8.75 o 
   7   3  17        3.05        6.88      7.87 o 
   8   3  17      192.72      204.74     15.25 o 
 -14   4  17       48.94       73.85     11.16 o 
 -13   4  17      345.97      319.48     16.59 o 
 -12   4  17       89.05       79.54     11.84 o 
 -11   4  17        5.42       39.54     13.06 o 
 -10   4  17       28.60       20.64     15.92 o 
  -9   4  17      449.37      432.99     27.80 o 
  -8   4  17        2.98       17.08     10.96 o 
  -7   4  17      261.12      265.26     23.09 o 
  -6   4  17        2.90       17.26      9.47 o 
  -5   4  17      270.83      260.03     21.62 o 
  -4   4  17      342.80      335.67     17.02 o 
  -3   4  17       11.68       52.01      9.34 o 
  -2   4  17       25.78       25.38      7.34 o 
  -1   4  17        0.96        7.04      5.83 o 
   0   4  17      105.63      105.81     15.54 o 
   1   4  17      137.05      177.07     19.26 o 
   2   4  17       45.48       42.89      8.59 o 
   3   4  17        3.15       17.30     10.32 o 
   4   4  17        8.92       41.78     14.33 o 
   5   4  17       58.77       81.18      9.63 o 
   6   4  17        2.78        5.92      8.26 o 
   7   4  17        0.25        3.66      6.26 o 
 -14   5  17       46.09       37.18      7.73 o 
 -13   5  17        1.24       -1.98      5.89 o 
 -12   5  17       90.90      117.58     12.88 o 
 -11   5  17      277.90      276.65     20.37 o 
 -10   5  17       56.79       51.00     11.64 o 
  -9   5  17      171.63      147.21     16.92 o 
  -8   5  17        3.19        9.36      9.32 o 
  -7   5  17      153.04      136.36     16.87 o 
  -6   5  17        3.45        9.66      9.32 o 
  -5   5  17      668.82      701.28     37.65 o 
  -4   5  17        6.94        8.39     12.31 o 
  -3   5  17     1866.90     1831.27     65.25 o 
  -2   5  17      100.30      114.00     12.69 o 
  -1   5  17      249.58      256.42     17.67 o 
   0   5  17        0.48       -6.52      9.95 o 
   1   5  17      144.23      138.40     17.09 o 
   2   5  17        0.13       -6.46      6.47 o 
   3   5  17      310.40      393.05     20.71 o 
   4   5  17       69.59       72.40     17.31 o 
   5   5  17       93.58      158.06     14.95 o 
   6   5  17        2.36       24.89     10.53 o 
   7   5  17      108.76      101.22     13.32 o 
 -13   6  17      419.55      415.57     26.16 o 
 -12   6  17       11.10       -6.91      6.91 o 
 -11   6  17      118.26      105.06     12.91 o 
 -10   6  17      648.81      671.46     30.89 o 
  -9   6  17       97.23      114.30     15.33 o 
  -8   6  17      426.92      412.09     33.98 o 
  -7   6  17      397.93      383.95     25.88 o 
  -6   6  17      524.38      499.17     28.91 o 
  -5   6  17     1227.20     1262.94     51.46 o 
  -4   6  17       46.06       49.30     16.67 o 
  -3   6  17     1047.73     1044.67     43.26 o 
  -2   6  17      274.79      261.84     22.09 o 
  -1   6  17      732.29      850.74     39.27 o 
   0   6  17        2.61        3.95     16.96 o 
   1   6  17      462.57      557.92     31.72 o 
   2   6  17      458.31      565.19     24.77 o 
   3   6  17      120.88      157.69     15.90 o 
   4   6  17        0.09        7.92      5.54 o 
   5   6  17      414.07      475.04     34.84 o 
   6   6  17       16.25       12.14      8.22 o 
   7   6  17       80.55       53.12      8.69 o 
 -13   7  17      121.69      124.98     14.73 o 
 -12   7  17        2.03        4.03      6.21 o 
 -11   7  17      838.52      741.54     50.79 o 
 -10   7  17        1.16       -9.25      9.25 o 
  -9   7  17      171.83      142.56     15.98 o 
  -8   7  17       28.28       12.32      8.61 o 
  -7   7  17      830.81      798.55     35.53 o 
  -6   7  17       92.91       64.03     12.66 o 
  -5   7  17      180.61      163.60     17.13 o 
  -4   7  17        0.91      -11.33     11.33 o 
  -3   7  17       25.79       32.13      9.49 o 
  -2   7  17      179.58      165.18     26.48 o 
  -1   7  17      210.22      235.41     30.41 o 
   0   7  17      111.37      102.45     14.12 o 
   1   7  17        4.10       15.70      7.22 o 
   2   7  17      183.58      222.21     19.05 o 
   3   7  17      459.75      583.97     27.27 o 
   4   7  17        0.12       -1.47      9.08 o 
   5   7  17        4.64       25.01     10.82 o 
   6   7  17        3.83        2.63      5.42 o 
 -13   8  17      118.09       86.52     11.14 o 
 -12   8  17        7.56       -2.59      9.03 o 
 -11   8  17        3.03        1.54     14.77 o 
 -10   8  17       14.75       14.95     18.90 o 
  -9   8  17        1.99       -3.74      8.99 o 
  -8   8  17       60.32       60.22     11.95 o 
  -7   8  17       19.78       22.82     12.52 o 
  -6   8  17      513.05      528.93     27.94 o 
  -5   8  17        6.69       13.64     12.34 o 
  -4   8  17        1.63        6.21      8.36 o 
  -3   8  17      123.54      127.60     22.66 o 
  -2   8  17      467.35      569.49     44.63 o 
  -1   8  17       13.07       17.53     12.45 o 
   0   8  17        5.46       28.57     11.33 o 
   1   8  17       47.63       88.82     12.65 o 
   2   8  17       51.53       81.95     11.26 o 
   3   8  17       59.68       98.22     26.56 o 
   4   8  17       61.17       60.82      8.73 o 
   5   8  17        0.92       -0.29      3.91 o 
 -12   9  17        3.25        8.92      6.36 o 
 -11   9  17       14.37       29.13     11.10 o 
 -10   9  17      212.81      242.42     23.90 o 
  -9   9  17       68.60       43.21      8.86 o 
  -8   9  17      392.65      397.32     23.08 o 
  -7   9  17      112.75      121.10     14.32 o 
  -6   9  17        6.04       15.89      9.21 o 
  -5   9  17       55.74       63.21     18.14 o 
  -4   9  17      649.53      809.86     52.36 o 
  -3   9  17        9.09       29.20     13.38 o 
  -2   9  17       10.45       31.37     12.57 o 
  -1   9  17      159.26      159.32     23.11 o 
   0   9  17      622.63      728.15     31.49 o 
   1   9  17      221.50      276.27     29.11 o 
   2   9  17      123.81      115.75     19.03 o 
   3   9  17        6.83        2.08      5.72 o 
   4   9  17      111.34      174.32     20.95 o 
   5   9  17        0.12        6.45      5.72 o 
 -12  10  17       40.48       33.52      7.28 o 
 -11  10  17      177.62      176.49     16.88 o 
 -10  10  17      825.01      828.53     37.75 o 
  -9  10  17        1.45        6.61      9.25 o 
  -8  10  17       38.36       34.75     11.63 o 
  -7  10  17       16.85        2.55     10.43 o 
  -5  10  17        1.60      -12.12     12.87 o 
  -4  10  17        2.17       -1.80      8.34 o 
  -3  10  17       11.50       10.67      9.86 o 
  -2  10  17      999.80     1228.47     55.00 o 
  -1  10  17        1.23        4.84     10.86 o 
   0  10  17        5.05       13.71     13.46 o 
   1  10  17        8.95       14.13     12.45 o 
   2  10  17      377.36      512.61     34.65 o 
   3  10  17       64.74       98.88     15.13 o 
   4  10  17       37.81       26.02      8.06 o 
 -11  11  17       77.24       67.88      8.98 o 
 -10  11  17        0.26        5.46      7.39 o 
  -9  11  17        0.89      -10.09     10.09 o 
  -8  11  17      485.00      484.76     28.18 o 
  -7  11  17       37.29       20.49      9.15 o 
  -6  11  17       27.90       31.15      9.10 o 
  -5  11  17        0.85       -0.48     17.43 o 
  -4  11  17      405.09      534.11     49.32 o 
  -3  11  17       61.46       85.13     10.69 o 
  -2  11  17       43.05       36.26      8.53 o 
  -1  11  17       12.91       17.45     11.98 o 
   0  11  17      477.76      585.31     38.12 o 
   1  11  17        6.25        5.29     10.19 o 
   2  11  17        0.20       -6.16      9.32 o 
   3  11  17       64.05       77.01     12.92 o 
   4  11  17       36.11       55.90      9.08 o 
  -9  12  17      213.71      171.49     31.92 o 
  -8  12  17        1.70        2.14      4.46 o 
  -7  12  17       39.46       46.78     12.96 o 
  -6  12  17      251.82      207.51     13.48 o 
  -5  12  17      162.32      221.92     12.04 o 
  -4  12  17        0.17       -1.71      5.17 o 
  -3  12  17        4.56        6.67      4.86 o 
  -2  12  17        1.82        3.37      8.22 o 
  -1  12  17      221.54      327.30     26.96 o 
   0  12  17       77.47       96.40     15.89 o 
   1  12  17      166.87      187.30     19.54 o 
   2  12  17        2.06        2.49      6.64 o 
   3  12  17       50.77       64.32     10.02 o 
  -6  13  17       27.55       14.86      6.27 o 
  -5  13  17       18.23       12.07      6.50 o 
  -4  13  17        0.39       -4.08      4.08 o 
  -3  13  17      112.57      166.31     17.45 o 
  -2  13  17       22.94       22.28      8.81 o 
  -1  13  17      375.38      384.13     25.60 o 
   0  13  17       60.98       47.61     10.79 o 
   1  13  17       13.78       44.14      9.96 o 
   2  13  17        9.41        3.72      5.61 o 
  -3  14  17      209.37      191.18     14.78 o 
  -2  14  17        0.03       -5.85      5.85 o 
  -1  14  17      157.17      234.97     16.66 o 
   0  14  17       10.25        0.87      5.03 o 
 -13   0  18     1078.59     1045.68     40.66 o 
 -12   0  18        0.49        4.52      8.87 o 
 -11   0  18      396.54      276.58     29.21 o 
 -10   0  18        1.04       74.26     22.48 o 
  -9   0  18     3129.23     3432.59     71.82 o 
  -8   0  18       23.89       12.87      8.30 o 
  -7   0  18      886.21      743.31     36.69 o 
  -6   0  18       65.01       61.66     11.62 o 
  -5   0  18     1626.48     1570.66     50.24 o 
  -4   0  18      324.16      270.11     21.96 o 
  -3   0  18      319.73      270.24     21.15 o 
  -2   0  18      257.61      219.45     29.15 o 
  -1   0  18     4061.86     3850.45    118.17 o 
   0   0  18      102.50      114.11     21.76 o 
   1   0  18       73.09       37.55     14.93 o 
   2   0  18        0.30        1.52     10.05 o 
   3   0  18     1008.02     1246.99     66.10 o 
   4   0  18       40.23       39.08     13.68 o 
   5   0  18       32.42       27.15     11.55 o 
   6   0  18       73.29       67.95     12.83 o 
   7   0  18       39.63       48.26      8.49 o 
 -14   1  18       34.48       21.18      6.65 o 
 -13   1  18      719.77      653.50     28.67 o 
 -12   1  18      130.63      122.81     21.52 o 
 -11   1  18      772.26      832.93     32.77 o 
 -10   1  18      146.04      114.84     14.59 o 
  -9   1  18      431.31      471.15     27.99 o 
  -8   1  18      320.10      347.27     19.88 o 
  -7   1  18     3674.68     3803.83     57.00 o 
  -6   1  18       13.92       18.61      5.89 o 
  -5   1  18        6.15        7.28      6.09 o 
  -4   1  18      768.51      755.41     24.61 o 
  -3   1  18     3096.13     3185.12    100.70 o 
  -2   1  18        5.35        4.14      8.40 o 
  -1   1  18       33.99       46.93     16.09 o 
   0   1  18       67.07       58.50     11.96 o 
   1   1  18      515.11      550.98     32.22 o 
   2   1  18      126.67      133.38     17.03 o 
   3   1  18      597.95      652.98     34.79 o 
   4   1  18      123.41      154.99     17.25 o 
   5   1  18      263.84      326.23     20.25 o 
   6   1  18        1.00       -1.18      4.68 o 
   7   1  18        1.40       -5.38      5.38 o 
 -14   2  18      257.64      220.67     14.74 o 
 -13   2  18      318.24      284.66     15.15 o 
 -12   2  18      120.29      121.86     12.82 o 
 -11   2  18       96.54       71.52     11.39 o 
 -10   2  18      269.17      328.13     23.18 o 
  -9   2  18     1027.52      989.80     50.58 o 
  -8   2  18      625.98      577.12     30.61 o 
  -7   2  18        3.42       17.16      6.68 o 
  -6   2  18        8.12       14.21      6.23 o 
  -5   2  18     1125.86     1149.26     30.33 o 
  -4   2  18      646.54      626.30     22.54 o 
  -3   2  18       94.23      106.74     12.20 o 
  -2   2  18      554.28      565.26     32.57 o 
  -1   2  18      225.91      237.22     21.75 o 
   0   2  18      162.56      199.52     19.88 o 
   1   2  18        4.57       22.88      8.91 o 
   2   2  18      339.61      318.48     24.61 o 
   3   2  18        0.83        6.10      7.39 o 
   4   2  18       62.24       61.92     11.49 o 
   5   2  18      311.83      373.31     20.66 o 
   6   2  18      142.03      157.30     11.89 o 
   7   2  18       21.91       21.92      6.54 o 
 -13   3  18       18.53       26.76      4.66 o 
 -12   3  18       21.90       59.34     29.18 o 
 -11   3  18      238.28      260.80     19.09 o 
 -10   3  18      603.51      558.57     28.19 o 
  -9   3  18       36.57       49.57     11.12 o 
  -8   3  18      962.39     1157.70     51.84 o 
  -7   3  18      134.59      121.49     16.34 o 
  -6   3  18     1328.70     1350.90     45.17 o 
  -5   3  18       72.48       60.39      7.72 o 
  -4   3  18     3296.16     3567.87    125.34 o 
  -3   3  18      243.66      257.67     17.68 o 
  -2   3  18     2179.97     2258.48    100.64 o 
  -1   3  18       56.11       52.51     11.56 o 
   0   3  18      711.05      719.01     35.77 o 
   1   3  18        8.45       14.90      8.54 o 
   2   3  18      147.13      193.71     19.65 o 
   3   3  18       17.54       38.58     10.79 o 
   4   3  18      327.47      344.59     32.48 o 
   5   3  18        0.66       10.85      6.06 o 
   6   3  18       16.74       33.90      9.64 o 
   7   3  18        4.07        6.04      5.18 o 
 -13   4  18      166.93      140.07     10.33 o 
 -12   4  18     3312.35     3248.67    167.72 o 
 -11   4  18      242.08      262.33     18.38 o 
 -10   4  18      158.08      103.96     13.87 o 
  -9   4  18      107.32      110.19     14.69 o 
  -8   4  18     3990.69     3998.90     77.12 o 
  -7   4  18       93.39       91.92     13.83 o 
  -6   4  18     1170.56     1162.24     74.22 o 
  -5   4  18        1.27       13.13      9.57 o 
  -4   4  18     1244.29     1410.23     38.78 o 
  -3   4  18      361.89      328.44     19.13 o 
  -2   4  18     2036.71     2262.86     82.01 o 
  -1   4  18        6.43       30.56     10.67 o 
   0   4  18      445.70      484.21     29.82 o 
   1   4  18      140.66      139.19     16.60 o 
   2   4  18      783.82      949.69     30.27 o 
   3   4  18      222.87      240.32     19.99 o 
   4   4  18       40.05       84.79     14.58 o 
   5   4  18       26.02       27.83     10.56 o 
   6   4  18      326.45      341.01     23.61 o 
 -13   5  18        2.96       -2.69      6.56 o 
 -12   5  18      102.43       93.40     10.38 o 
 -11   5  18       11.19       26.78      8.31 o 
 -10   5  18     2344.31     2264.51    109.82 o 
  -9   5  18       29.39       30.77     10.59 o 
  -8   5  18       38.19       50.23     11.74 o 
  -7   5  18        2.38       51.30     44.91 o 
  -6   5  18     1561.60     1563.20     47.13 o 
  -5   5  18      381.77      387.51     20.50 o 
  -4   5  18       70.16       74.06     13.14 o 
  -3   5  18      186.50      208.30     19.70 o 
  -2   5  18     1437.85     1544.30     58.39 o 
  -1   5  18       67.16       60.78     14.48 o 
   0   5  18      329.79      294.72     37.72 o 
   1   5  18       30.59       24.30      7.22 o 
   2   5  18       36.24       69.90      9.44 o 
   3   5  18        5.89        5.47      8.70 o 
   4   5  18      486.94      554.21     36.40 o 
   5   5  18        8.02       31.92     10.12 o 
   6   5  18        1.54        0.07      5.90 o 
 -13   6  18       51.83       37.02      8.76 o 
 -12   6  18      436.97      447.45     38.76 o 
 -11   6  18       88.13       68.65     10.12 o 
 -10   6  18      158.52      142.35     27.53 o 
  -9   6  18     1177.38     1179.65     39.83 o 
  -8   6  18      343.14      331.02     22.54 o 
  -7   6  18       71.35       69.91     12.45 o 
  -6   6  18      447.37      480.01     31.15 o 
  -5   6  18      869.35     1017.91     31.70 o 
  -4   6  18      234.28      273.81     22.01 o 
  -3   6  18      584.86      588.83     31.06 o 
  -2   6  18      858.05      967.43     59.20 o 
  -1   6  18      407.52      507.00     28.98 o 
   0   6  18       86.86      106.05     14.44 o 
   1   6  18       62.29       42.99      8.30 o 
   2   6  18      135.22      135.83     13.89 o 
   3   6  18       98.59       97.06     10.98 o 
   4   6  18       21.17       29.77      7.00 o 
   5   6  18      182.45      172.09     17.13 o 
   6   6  18       32.93       33.59      6.90 o 
 -13   7  18      941.50      909.48     29.02 o 
 -12   7  18      136.86      123.92     14.83 o 
 -11   7  18      512.69      525.50     29.88 o 
 -10   7  18       44.05       34.90      8.46 o 
  -9   7  18      655.57      657.16     28.55 o
[truncated: 31,852 more chars]
